# Supplementary material for: catena-Poly[[dichloridocopper(II)]-μ-4,4′-bis­(benzimidazol-1-yl)biphen­yl]
Source: Acta Crystallogr Sect E Struct Rep Online. 2011 Apr 7;67(Pt 5):m521. doi: 10.1107/S1600536811011421 (PMC3089309; doi:10.1107/S1600536811011421)
Supplement: Supplementary file 2 [file e-67-0m521-Isup2.hkl]

# 
# h,k,l, Fc-squared, Fo-squared, sigma(Fo-squared) and status flag 
# 
data_I
_shelx_title '  _R60426b' 
_shelx_refln_list_code          4 
_shelx_F_calc_maximum      269.58 
_exptl_crystal_F_000      1060.00 
_reflns_d_resolution_high  0.8404 
 
loop_ 
 _symmetry_equiv_pos_as_xyz 
 'x, y, z' 
 '-x, y, -z+1/2' 
 'x+1/2, y+1/2, z' 
 '-x+1/2, y+1/2, -z+1/2' 
 '-x, -y, -z' 
 'x, -y, z-1/2' 
 '-x+1/2, -y+1/2, -z' 
 'x+1/2, -y+1/2, z-1/2' 
 
_cell_length_a    12.5990 
_cell_length_b    15.2800 
_cell_length_c    11.2334 
_cell_angle_alpha  90.000 
_cell_angle_beta   91.936 
_cell_angle_gamma  90.000 
 
_shelx_F_squared_multiplier     1.000 
 
loop_ 
 _refln_index_h 
 _refln_index_k 
 _refln_index_l 
 _refln_F_squared_calc 
 _refln_F_squared_meas 
 _refln_F_squared_sigma 
 _refln_observed_status 
   2   0   0     2182.49     2265.34     14.19 o 
   4   0   0    16939.20    15580.38    154.38 o 
   6   0   0    19712.15    18476.02    141.15 o 
   8   0   0    21376.26    20737.57    424.47 o 
  10   0   0     3625.62     3299.48     66.37 o 
  12   0   0     7571.88     7551.56    201.60 o 
  14   0   0      240.12      288.77     54.29 o 
   3   1   0     4835.86     4600.94     46.25 o 
   5   1   0     6963.93     6414.44     57.58 o 
   7   1   0    14499.74    14767.41    142.54 o 
   9   1   0    13276.08    13212.66     77.34 o 
  11   1   0     2427.84     2214.66     79.00 o 
  13   1   0     5534.71     5553.63    205.70 o 
   2   2   0       36.17       36.11      8.10 o 
   4   2   0     8832.22     9058.72     58.27 o 
   6   2   0      286.11      286.71     12.05 o 
   8   2   0       15.87       35.70     12.76 o 
  10   2   0      383.69      390.22     26.86 o 
  12   2   0       59.10       77.27     26.13 o 
  14   2   0      379.83      349.44     81.88 o 
   1   3   0    24595.17    24712.43    273.11 o 
   3   3   0    24867.48    24401.94    155.10 o 
   5   3   0     9010.72     9630.86     71.02 o 
   7   3   0     6749.49     6681.13     75.04 o 
   9   3   0       69.67       40.43     13.47 o 
  11   3   0     1037.70      934.99     56.29 o 
  13   3   0       14.63       23.59     26.22 o 
   0   4   0      532.34      523.43     19.94 o 
   2   4   0    10998.09    11149.29    196.95 o 
   4   4   0     1060.32      974.67     20.88 o 
   6   4   0     3676.83     3554.09     66.28 o 
   8   4   0     2612.71     2787.51     74.62 o 
  10   4   0     4447.84     4367.90     60.09 o 
  12   4   0      406.23      375.18     59.78 o 
  14   4   0     2746.86     2632.97    144.28 o 
   1   5   0      393.74      442.62     25.11 o 
   3   5   0     2700.64     2812.33     36.14 o 
   5   5   0     3435.54     3650.89     40.08 o 
   7   5   0       27.95       42.03     13.66 o 
   9   5   0     1730.72     1694.95     41.90 o 
  11   5   0     1019.77     1013.96     40.53 o 
  13   5   0      197.67      213.12     57.47 o 
   0   6   0      709.22      652.78     20.27 o 
   2   6   0      160.41      136.68     19.25 o 
   4   6   0       29.53       95.34     18.01 o 
   6   6   0      289.96      345.78     31.80 o 
   8   6   0     1802.08     1784.93     67.03 o 
  10   6   0       19.30       24.84     15.27 o 
  12   6   0     1546.24     1562.77     65.69 o 
  14   6   0     1437.81     1407.97     79.25 o 
   1   7   0     1983.91     1869.31     35.34 o 
   3   7   0     2913.92     2692.69     40.17 o 
   5   7   0    15048.30    16422.36    169.14 o 
   7   7   0     3364.66     3256.04     43.07 o 
   9   7   0      191.33      223.47     34.92 o 
  11   7   0      856.40      886.26     46.77 o 
  13   7   0     1918.69     1851.71    111.30 o 
   0   8   0     7635.00     7376.87     75.74 o 
   2   8   0     3083.85     2684.14     36.20 o 
   4   8   0     4618.03     4454.98     83.56 o 
   6   8   0     7849.51     8075.11    119.93 o 
   8   8   0      650.89      641.20     30.69 o 
  10   8   0       54.13       39.07     20.48 o 
  12   8   0      613.71      661.84    113.88 o 
   1   9   0      493.55      599.46     21.28 o 
   3   9   0      326.99      411.16     32.89 o 
   5   9   0      496.64      561.72     21.47 o 
   7   9   0      597.11      687.76     23.82 o 
   9   9   0     1635.49     1531.19     38.97 o 
  11   9   0      159.25      135.50     35.27 o 
  13   9   0       37.38       23.08     17.89 o 
   0  10   0    16453.77    17263.30    329.96 o 
   2  10   0     5092.64     4838.03     79.53 o 
   4  10   0     5053.50     5151.16     92.11 o 
   6  10   0     5106.89     5331.66     93.05 o 
   8  10   0     4258.22     4430.56     65.29 o 
  10  10   0     5777.05     6229.05    120.68 o 
  12  10   0     4397.48     4260.71    169.24 o 
   1  11   0    16136.37    16383.59    106.28 o 
   3  11   0    14454.11    14495.88    109.97 o 
   5  11   0     7679.20     7831.05     79.11 o 
   7  11   0     7719.19     7852.29     90.90 o 
   9  11   0     5510.01     5980.47    101.08 o 
  11  11   0     1489.65     1589.28     74.30 o 
   0  12   0     1985.43     1953.09     50.28 o 
   2  12   0     4778.37     4674.36     67.29 o 
   4  12   0     3840.74     3921.22     55.83 o 
   6  12   0     1890.18     2006.91     41.46 o 
   8  12   0     1739.36     1739.19     58.61 o 
  10  12   0     3238.25     3241.95     62.31 o 
   1  13   0       13.40       51.17     15.20 o 
   3  13   0      179.98      213.88     29.36 o 
   5  13   0      578.42      533.07     45.45 o 
   7  13   0       15.68       42.95     17.86 o 
   9  13   0      138.83      103.35     19.94 o 
   0  14   0     8527.66     8664.57    170.86 o 
   2  14   0      700.34      678.86     31.03 o 
   4  14   0     3420.92     3384.76     60.88 o 
   6  14   0     2014.18     1911.61     46.19 o 
   8  14   0      378.52      320.22     57.46 o 
   1  15   0       41.83       33.00     15.16 o 
   3  15   0     4043.54     4018.79     81.07 o 
   5  15   0     1153.24     1125.52     45.68 o 
   7  15   0      196.87      210.78     45.08 o 
   0  16   0     1554.57     1591.45    125.01 o 
   2  16   0      820.21      764.63     32.87 o 
   4  16   0     2106.49     1990.60     70.76 o 
   6  16   0        8.70       28.31     14.36 o 
   1  17   0       33.74       41.92     19.28 o 
   3  17   0        9.76       18.50     21.32 o 
   5  17   0      917.23      957.84     43.17 o 
   0  18   0      596.69      629.13     97.16 o 
   2  18   0      294.29      163.55     68.95 o 
 -13   1   1     3423.12     3618.80    111.20 o 
 -11   1   1     3555.24     3356.07    145.46 o 
  -9   1   1     6717.79     6632.87    133.96 o 
  -7   1   1     4855.26     4457.63     59.32 o 
  -5   1   1    28626.14    28340.78    206.41 o 
  -3   1   1    17347.07    17346.35    159.57 o 
   3   1   1    34851.69    33963.11    402.11 o 
   5   1   1     5789.05     5398.21     58.37 o 
   7   1   1      639.57      592.86     25.88 o 
   9   1   1     2686.50     2755.17     53.32 o 
  11   1   1       35.57       65.00     26.69 o 
  13   1   1      176.43      217.07     71.60 o 
 -14   2   1     1144.47     1186.74    121.05 o 
 -12   2   1     3698.14     3670.40     95.07 o 
 -10   2   1    19346.40    19801.65    366.85 o 
  -8   2   1     5036.59     4552.98     65.11 o 
  -6   2   1    19068.77    18198.60    161.85 o 
  -4   2   1    26981.97    26374.94    192.70 o 
  -2   2   1    28042.66    28096.06    509.12 o 
   0   2   1     1019.27     1016.70     17.70 o 
   2   2   1    72673.36    75420.02   2265.66 o 
   4   2   1     1318.13     1033.46     16.97 o 
   6   2   1     9440.45     8937.67    113.95 o 
   8   2   1     1960.79     1804.08     35.08 o 
  10   2   1     1563.28     1631.21     35.10 o 
  12   2   1     5846.34     5843.17    121.28 o 
  14   2   1      211.32      209.07     71.89 o 
 -13   3   1     2444.04     2557.43    184.13 o 
 -11   3   1     1911.55     1967.72     67.71 o 
  -9   3   1       46.28       32.11      8.86 o 
  -7   3   1     4892.91     4738.78     71.39 o 
  -5   3   1     8676.15     9206.54    190.26 o 
  -3   3   1     2399.71     2396.01     38.94 o 
  -1   3   1     7294.12     7113.34    120.42 o 
   1   3   1      328.43      443.91      6.38 o 
   3   3   1    46172.14    45931.78    334.75 o 
   5   3   1     3944.60     3567.83     44.87 o 
   7   3   1     5133.99     5003.39     59.49 o 
   9   3   1      945.18      894.93     24.67 o 
  11   3   1     5696.43     5581.88    112.45 o 
  13   3   1       17.87       63.65     38.54 o 
 -14   4   1     1326.69     1100.73    111.30 o 
 -12   4   1      711.78      740.14     43.51 o 
 -10   4   1     2629.57     2733.19     71.86 o 
  -8   4   1     1091.18     1153.41     37.25 o 
  -6   4   1      348.81      366.27     36.73 o 
  -4   4   1      119.13      150.84     24.78 o 
  -2   4   1       54.42       96.64     17.68 o 
   0   4   1     3814.88     3945.17     33.19 o 
   2   4   1      618.99      746.61     12.08 o 
   4   4   1     1034.89     1003.57     15.48 o 
   6   4   1     3469.20     3502.79     32.61 o 
   8   4   1     1721.31     1685.06     49.23 o 
  10   4   1     1251.80     1277.99     28.56 o 
  12   4   1     7081.01     7010.44    250.84 o 
  14   4   1      228.40      194.13     40.84 o 
 -13   5   1       33.32       89.82     36.84 o 
 -11   5   1       77.57       91.50     43.23 o 
  -9   5   1      289.03      267.29     38.13 o 
  -7   5   1      489.37      460.00     23.12 o 
  -5   5   1      583.26      755.88     36.24 o 
  -3   5   1     3405.29     3955.86     73.63 o 
  -1   5   1        0.83        4.58      6.93 o 
   1   5   1     1054.43     1024.80     14.21 o 
   3   5   1     2841.29     3190.68     26.64 o 
   5   5   1     2407.66     2736.96     32.86 o 
   7   5   1      675.19      676.65     22.70 o 
   9   5   1      372.92      365.70     22.92 o 
  11   5   1      953.26      906.32     56.30 o 
  13   5   1       81.93      156.09     71.12 o 
 -14   6   1      253.22      172.09     48.21 o 
 -12   6   1     1753.29     1566.21     81.85 o 
 -10   6   1     3395.23     3406.34     94.53 o 
  -8   6   1       65.07       66.85     21.10 o 
  -6   6   1      100.89      113.02     20.24 o 
  -4   6   1     1226.69     1398.75     73.18 o 
  -2   6   1     3305.27     3562.42     40.48 o 
   0   6   1     1560.15     1553.36     21.14 o 
   2   6   1     1085.71     1319.97     17.32 o 
   4   6   1     4431.77     4802.47     37.28 o 
   6   6   1      373.47      507.19     22.80 o 
   8   6   1       31.32       40.92     12.94 o 
  10   6   1      159.16      171.56     24.20 o 
  12   6   1      367.80      367.87     88.12 o 
  14   6   1      221.70      224.24     83.11 o 
 -13   7   1       45.56       17.53     31.11 o 
 -11   7   1      459.25      356.54     70.15 o 
  -9   7   1      980.06      882.56     37.87 o 
  -7   7   1     1017.63     1031.26     27.53 o 
  -5   7   1      127.45      133.05     23.96 o 
  -3   7   1    11554.09    13653.36    254.09 o 
  -1   7   1      587.14      726.05     20.12 o 
   1   7   1      486.89      648.79     19.87 o 
   3   7   1     1945.08     1967.33     29.03 o 
   5   7   1    11182.66    11911.30    115.22 o 
   7   7   1     2434.03     2414.59     42.47 o 
   9   7   1      260.35      237.97     25.15 o 
  11   7   1     2967.04     2991.39     90.98 o 
  13   7   1     1022.33      938.87    133.35 o 
 -12   8   1     1471.73     1293.60     82.94 o 
 -10   8   1     3290.80     3438.28    121.12 o 
  -8   8   1      859.82      831.42     36.00 o 
  -6   8   1     4212.97     4317.89     54.33 o 
  -4   8   1      673.64      536.34     25.42 o 
  -2   8   1     5029.36     4782.27     92.18 o 
   0   8   1      756.06      564.78     17.49 o 
   2   8   1     7438.59     7596.53     58.27 o 
   4   8   1     6212.18     6195.72     70.34 o 
   6   8   1     1641.80     1520.46     28.26 o 
   8   8   1     2414.24     2470.11     40.75 o 
  10   8   1     6219.95     6355.66     88.94 o 
  12   8   1     1110.38     1275.36     85.78 o 
 -13   9   1      750.14      720.85     88.17 o 
 -11   9   1     2540.37     2763.09    192.91 o 
  -9   9   1     6649.09     6911.40    118.36 o 
  -7   9   1     3541.98     3682.57     60.15 o 
  -5   9   1     5817.13     5347.67     97.71 o 
  -3   9   1    29769.02    31454.91    394.27 o 
  -1   9   1     5869.97     5510.77     68.70 o 
   1   9   1     6315.97     5755.23     69.05 o 
   3   9   1    10147.25    10323.34    132.57 o 
   5   9   1    10200.68    10553.46     72.27 o 
   7   9   1     2553.36     2490.59     49.37 o 
   9   9   1     3037.44     3133.51     53.34 o 
  11   9   1      252.23      283.44     61.37 o 
 -12  10   1     6627.06     6666.70    154.00 o 
 -10  10   1     1784.06     1817.34     65.32 o 
  -8  10   1    10892.98    10850.30    137.41 o 
  -6  10   1      842.48      764.07     38.53 o 
  -4  10   1     6459.50     6343.40    112.40 o 
  -2  10   1     8055.19     7965.78    118.62 o 
   0  10   1      951.58      866.77     21.19 o 
   2  10   1      141.34      140.08     23.83 o 
   4  10   1     4230.78     4423.54     48.46 o 
   6  10   1       27.83       18.49     11.13 o 
   8  10   1     1008.37     1038.25     32.33 o 
  10  10   1      951.44      877.99     40.01 o 
  12  10   1       76.84       67.28     36.04 o 
 -11  11   1        0.61       33.45     27.75 o 
  -9  11   1       42.86       37.40     16.00 o 
  -7  11   1      669.80      623.59     37.44 o 
  -5  11   1      115.33       95.09     22.21 o 
  -3  11   1      239.89      301.47     46.89 o 
  -1  11   1        2.27       14.60     11.04 o 
   1  11   1      751.24      846.31     33.92 o 
   3  11   1      249.93      286.66     26.88 o 
   5  11   1      553.28      565.24     23.04 o 
   7  11   1     1210.01     1121.25     30.85 o 
   9  11   1       57.43       32.93     15.85 o 
  11  11   1      481.71      340.43     74.30 o 
 -10  12   1     3293.88     3285.07    101.52 o 
  -8  12   1     1477.18     1605.45     49.52 o 
  -6  12   1     4102.60     3845.37     77.41 o 
  -4  12   1     2732.59     2768.41     69.93 o 
  -2  12   1     1364.56     1253.24     44.52 o 
   0  12   1    10823.86    11146.80    118.42 o 
   2  12   1    16106.38    16551.51    166.29 o 
   4  12   1      125.83      120.69     18.28 o 
   6  12   1     1194.93     1195.87     48.55 o 
   8  12   1     2482.60     2403.23     48.09 o 
  10  12   1      217.66      161.83     36.60 o 
  -9  13   1     5280.66     5112.08     79.53 o 
  -7  13   1     7518.00     7494.74    171.77 o 
  -5  13   1     6422.17     6339.29     96.91 o 
  -3  13   1     2037.36     1857.96     57.22 o 
  -1  13   1    10928.72    11094.19    151.66 o 
   1  13   1       75.42      118.10     18.33 o 
   3  13   1     1642.56     1700.11     36.56 o 
   5  13   1     1167.97     1339.22     36.11 o 
   7  13   1     2868.16     2860.60     70.61 o 
   9  13   1     1274.46     1308.15     38.84 o 
  -8  14   1       56.43       51.69     14.53 o 
  -6  14   1     2040.25     1950.60     57.28 o 
  -4  14   1      123.54      162.42     20.78 o 
  -2  14   1     1892.87     1933.34     50.50 o 
   0  14   1     6614.90     6700.97     86.00 o 
   2  14   1     9201.72     9513.97    112.53 o 
   4  14   1       66.13       24.35     13.41 o 
   6  14   1     1854.38     1971.03     70.78 o 
   8  14   1      484.22      567.90     49.52 o 
  -7  15   1      147.97      102.80     14.77 o 
  -5  15   1      243.04      257.78     32.41 o 
  -3  15   1       19.77       32.28     15.44 o 
  -1  15   1      232.15      240.72     31.41 o 
   1  15   1      223.11      234.91     30.55 o 
   3  15   1       37.80       49.68     19.54 o 
   5  15   1       11.57       20.86     14.79 o 
   7  15   1     1002.19      861.70     79.55 o 
  -6  16   1      939.13      941.57     54.21 o 
  -4  16   1        4.87       21.73     12.89 o 
  -2  16   1      201.67      143.74     33.28 o 
   0  16   1      540.62      579.37     83.19 o 
   2  16   1      558.07      541.51     39.97 o 
   4  16   1      582.24      487.31     76.17 o 
   6  16   1      281.93      262.53     43.18 o 
  -5  17   1       73.41      104.85     28.04 o 
  -3  17   1       33.13       29.46     15.32 o 
  -1  17   1      288.40      212.76     47.03 o 
   1  17   1       18.03       26.66     17.87 o 
   3  17   1       35.01       45.10     19.31 o 
   5  17   1      293.30      269.54     40.26 o 
   0  18   1      375.73      358.69     49.57 o 
 -12   0   2     4450.16     4359.91    138.47 o 
 -10   0   2     5963.90     6006.55    155.04 o 
  -8   0   2    11946.54    12016.51    344.50 o 
  -6   0   2       32.43       98.00     25.62 o 
  -4   0   2     4349.91     4097.39     69.28 o 
  -2   0   2      218.64      308.71     11.48 o 
   0   0   2    33694.72    33395.09    288.10 o 
   2   0   2    44881.46    42634.18    368.41 o 
   4   0   2     3556.21     3424.00     33.20 o 
   6   0   2      199.31      266.30     31.27 o 
   8   0   2     2363.14     2661.55    107.39 o 
  10   0   2      276.31      297.62     40.23 o 
  12   0   2      406.81      446.59     67.73 o 
  14   0   2      483.30      431.76    179.37 o 
 -13   1   2      538.44      427.96    136.42 o 
 -11   1   2     4467.10     4096.95    246.85 o 
  -9   1   2     3038.66     3072.57     96.56 o 
  -7   1   2    24557.66    27637.87    852.83 o 
  -5   1   2     2236.04     2078.31     12.14 o 
  -3   1   2     6837.81     6500.35     76.67 o 
  -1   1   2     7227.81     6842.00     55.86 o 
   1   1   2    19853.57    19495.63    160.42 o 
   3   1   2    30908.28    33476.88    260.27 o 
   5   1   2      993.36      894.54     23.63 o 
   7   1   2     1478.33     1470.64     26.63 o 
   9   1   2     3274.75     3298.04     41.85 o 
  11   1   2      662.68      683.84     21.31 o 
  13   1   2      581.65      608.96     67.46 o 
 -14   2   2        2.48       41.97     33.61 o 
 -12   2   2       54.98       38.33     32.67 o 
 -10   2   2      758.63      764.42     53.71 o 
  -8   2   2      107.89      101.41     49.58 o 
  -6   2   2       57.67       42.89      4.66 o 
  -4   2   2      914.17      782.58     16.79 o 
  -2   2   2      693.59      631.47     13.31 o 
   0   2   2       25.31       23.05      4.87 o 
   4   2   2       15.70       50.67      9.56 o 
   6   2   2     5418.22     5375.09     47.13 o 
   8   2   2     4215.82     4239.72     68.28 o 
  10   2   2     2702.77     2680.55     42.98 o 
  12   2   2       90.59       72.92     37.76 o 
  14   2   2     2261.93     2120.72     82.41 o 
 -13   3   2     5515.80     5513.49    180.86 o 
 -11   3   2       21.36      -10.53     30.08 o 
  -9   3   2       19.40        9.79      7.97 o 
  -7   3   2       33.48       46.91     10.55 o 
  -5   3   2      446.84      492.13     33.17 o 
  -3   3   2     3390.75     3842.50     36.99 o 
  -1   3   2     1683.90     1645.45     15.87 o 
   1   3   2    12629.13    13522.04    127.78 o 
   3   3   2        1.39       13.46      7.64 o 
   5   3   2      485.20      531.89     14.21 o 
   7   3   2        2.02       11.78      8.90 o 
   9   3   2     3556.69     3586.19     55.74 o 
  11   3   2      572.21      520.57     28.02 o 
  13   3   2     3641.51     3305.47    106.82 o 
 -14   4   2      540.89      476.22     81.56 o 
 -12   4   2     2158.23     2112.28    114.69 o 
 -10   4   2     5630.05     6010.80    101.93 o 
  -8   4   2     1954.75     2098.00     57.17 o 
  -6   4   2     2679.27     2737.45     96.73 o 
  -4   4   2     4668.39     4902.71     67.93 o 
  -2   4   2     4917.09     4785.76     43.60 o 
   0   4   2     6796.83     6434.36     64.40 o 
   2   4   2      303.50      526.70     11.63 o 
   4   4   2       37.95       19.68      7.23 o 
   6   4   2     2963.66     2878.68     37.01 o 
   8   4   2     1507.29     1510.77     27.73 o 
  10   4   2      648.81      693.61     29.98 o 
  12   4   2      250.51      233.90     56.83 o 
  14   4   2     1822.20     1683.78     66.31 o 
 -13   5   2     3211.09     3046.36    149.36 o 
 -11   5   2      104.96      136.00     37.06 o 
  -9   5   2     1039.62     1044.13     29.66 o 
  -7   5   2     1494.30     1416.79     29.69 o 
  -5   5   2     8972.62     8842.36     89.18 o 
  -3   5   2    23070.05    23364.99    457.10 o 
  -1   5   2    28126.93    26544.11    194.47 o 
   1   5   2     7621.25     6982.75     45.28 o 
   3   5   2     4765.71     4272.45     37.05 o 
   5   5   2    24113.05    24337.27    197.12 o 
   7   5   2    17633.53    18742.53    228.94 o 
   9   5   2     9950.86     9916.70    163.32 o 
  11   5   2      309.51      357.19     20.01 o 
  13   5   2     3826.86     3677.64    129.45 o 
 -14   6   2       97.79      107.06     32.49 o 
 -12   6   2     4545.76     4456.57    157.59 o 
 -10   6   2      556.33      603.29     50.47 o 
  -8   6   2     4771.00     4762.37    138.90 o 
  -6   6   2     1405.53     1297.76     52.40 o 
  -4   6   2    16708.73    17075.54    177.60 o 
  -2   6   2     1284.18      881.03     28.65 o 
   0   6   2    14829.56    13780.07    148.14 o 
   2   6   2    11777.64    11305.33     60.99 o 
   4   6   2     9224.06     8541.80     81.01 o 
   6   6   2    13567.44    13772.87    156.85 o 
   8   6   2     8254.75     8158.47     87.76 o 
  10   6   2     3936.49     4085.19     58.54 o 
  12   6   2     4368.44     4492.96    140.68 o 
 -13   7   2     2022.20     2110.90     77.89 o 
 -11   7   2      135.36      134.86     65.91 o 
  -9   7   2        8.82       10.91     16.02 o 
  -7   7   2     2772.97     2665.55     51.85 o 
  -5   7   2     3298.86     3306.37     60.54 o 
  -3   7   2     2994.08     2897.10     87.27 o 
  -1   7   2     8520.26     8929.95     92.65 o 
   1   7   2      518.17      510.19     19.49 o 
   3   7   2      314.11      273.23     20.04 o 
   5   7   2     3760.49     3981.78     49.57 o 
   7   7   2     3154.56     3219.97     34.50 o 
   9   7   2      323.53      275.66     24.21 o 
  11   7   2      152.84      116.01     28.57 o 
  13   7   2      391.72      431.18     47.42 o 
 -12   8   2     1844.87     1905.05     92.62 o 
 -10   8   2        6.52       13.49     17.13 o 
  -8   8   2      246.09      298.78     36.43 o 
  -6   8   2     2499.15     2525.40     47.80 o 
  -4   8   2      320.24      360.78     31.24 o 
  -2   8   2     1002.83     1207.26     28.73 o 
   0   8   2     1045.17      901.07     20.96 o 
   2   8   2     3228.71     3349.23     45.43 o 
   4   8   2      249.11      286.91     20.77 o 
   6   8   2      274.87      282.43     28.95 o 
   8   8   2     2312.56     2410.60     42.66 o 
  10   8   2     1139.14     1095.06     36.29 o 
  12   8   2      518.48      492.24    244.92 o 
 -11   9   2      557.28      553.60     45.30 o 
  -9   9   2      400.74      454.42     55.66 o 
  -7   9   2       76.86      105.28     23.26 o 
  -5   9   2      377.19      464.67     37.09 o 
  -3   9   2      248.38      217.65     25.70 o 
  -1   9   2     4554.22     4411.50     56.51 o 
   1   9   2      937.36      909.63     27.39 o 
   3   9   2     3865.42     3802.16     57.27 o 
   5   9   2     6321.96     6435.35     80.37 o 
   7   9   2      474.95      441.98     28.03 o 
   9   9   2     3309.94     3253.92     72.29 o 
  11   9   2     2305.00     2455.35    111.77 o 
 -12  10   2      174.14      156.40     53.94 o 
 -10  10   2      961.19      986.31     57.94 o 
  -8  10   2     7350.06     7373.24    131.26 o 
  -6  10   2     1006.85     1045.79     38.56 o 
  -4  10   2     1420.31     1501.33     45.46 o 
  -2  10   2     2335.81     2224.96     46.17 o 
   0  10   2     8763.67     9067.11    130.18 o 
   2  10   2     1526.47     1470.00     27.46 o 
   4  10   2      900.17      860.34     27.36 o 
   6  10   2      239.65      232.71     21.62 o 
   8  10   2      545.90      579.70     39.63 o 
  10  10   2     2113.35     2024.25     53.35 o 
  12  10   2      722.95      726.19     74.45 o 
 -11  11   2     1295.70     1260.52     64.95 o 
  -9  11   2     1364.23     1552.07     49.93 o 
  -7  11   2     5725.61     5767.45    100.78 o 
  -5  11   2     1396.19     1393.64     35.95 o 
  -3  11   2     2413.71     2305.29     46.21 o 
  -1  11   2      581.34      573.61     33.39 o 
   1  11   2     2145.24     2179.41     64.92 o 
   3  11   2     1182.40     1179.95     23.68 o 
   5  11   2     2469.24     2536.28     36.33 o 
   7  11   2      115.00      108.03     23.42 o 
   9  11   2       95.66       86.18     19.96 o 
  11  11   2      537.34      587.53     70.13 o 
 -10  12   2     1791.21     1744.25     77.42 o 
  -8  12   2     3176.94     3108.15     69.94 o 
  -6  12   2     4413.53     4319.61     74.95 o 
  -4  12   2      961.65     1028.12     32.38 o 
  -2  12   2      326.69      296.88     20.54 o 
   0  12   2     4521.43     4473.87     75.29 o 
   2  12   2     1037.09     1046.73     25.45 o 
   4  12   2      440.56      455.07     31.25 o 
   6  12   2        7.98       12.90      8.41 o 
   8  12   2      288.74      293.92     39.61 o 
  10  12   2      338.09      331.62     61.27 o 
  -9  13   2      356.77      379.07     59.50 o 
  -7  13   2      198.89      219.52     40.21 o 
  -5  13   2     1298.37     1254.93     44.10 o 
  -3  13   2        5.85       18.58     10.51 o 
  -1  13   2      434.43      395.99     26.93 o 
   1  13   2     1466.60     1413.88     52.00 o 
   3  13   2     4397.61     4444.65     90.38 o 
   5  13   2      116.38      144.79     27.25 o 
   7  13   2     1061.85     1043.55     48.89 o 
   9  13   2      433.69      370.82     65.27 o 
  -8  14   2       33.99       35.07     17.39 o 
  -6  14   2       27.54       21.01     15.81 o 
  -4  14   2      802.19      813.96     47.92 o 
  -2  14   2      113.67      113.11     24.64 o 
   0  14   2     1304.82     1245.34     43.46 o 
   2  14   2      389.47      565.86     48.56 o 
   4  14   2      332.23      360.12     65.03 o 
   6  14   2      431.56      414.90     36.48 o 
   8  14   2      235.22      173.17     48.25 o 
  -7  15   2      769.77      650.72     52.42 o 
  -5  15   2     1209.13     1147.46     50.65 o 
  -3  15   2     4703.34     4580.81     91.21 o 
  -1  15   2      106.12      103.64     19.61 o 
   1  15   2      938.84      939.94     41.61 o 
   3  15   2       59.89       89.87     21.64 o 
   5  15   2     1818.78     1840.54     63.43 o 
   7  15   2      182.84      199.35     28.41 o 
  -6  16   2       98.26      109.53     30.30 o 
  -4  16   2     7070.15     6965.91    169.33 o 
  -2  16   2     1032.43     1139.68     42.99 o 
   0  16   2     1328.92     1391.99     66.17 o 
   2  16   2     7317.78     7321.30    151.58 o 
   4  16   2     1996.21     1985.21     59.83 o 
   6  16   2     1272.92     1414.89     46.40 o 
  -3  17   2     1296.90     1218.25     54.13 o 
  -1  17   2      411.64      454.82     48.25 o 
   1  17   2     1820.71     1875.48     58.67 o 
   3  17   2     2203.65     2173.19     72.53 o 
 -13   1   3       24.55      -19.94     31.18 o 
 -11   1   3      480.48      456.69     45.40 o 
  -9   1   3        5.83       12.77     16.56 o 
  -7   1   3     1401.32     1496.97     43.57 o 
  -5   1   3     1130.82     1436.80     16.18 o 
  -3   1   3     4445.91     4784.28     62.33 o 
  -1   1   3     2727.35     3019.96     29.92 o 
   1   1   3     3337.32     3637.65     49.55 o 
   3   1   3     1243.34     1254.40     17.39 o 
   5   1   3       19.08       27.51     12.89 o 
   7   1   3      271.44      270.44     23.53 o 
   9   1   3        5.95       20.26     10.26 o 
  11   1   3      183.22      178.24     26.80 o 
  13   1   3      494.32      490.02     45.12 o 
 -14   2   3      946.34      969.14     68.97 o 
 -12   2   3      178.74      145.61     72.47 o 
 -10   2   3      710.58      749.41     61.83 o 
  -8   2   3     3022.65     3077.69     93.14 o 
  -6   2   3      373.83      328.08     11.27 o 
  -4   2   3     2029.80     2001.62     19.87 o 
  -2   2   3      436.43      569.49     15.53 o 
   0   2   3      116.66      202.03     12.26 o 
   2   2   3    20105.08    20653.44    574.87 o 
   4   2   3     1877.00     2020.65     20.51 o 
   6   2   3     3937.66     4201.49     45.54 o 
   8   2   3      201.68      219.11     27.04 o 
  10   2   3      898.56      858.42     30.31 o 
  12   2   3     1018.34      951.01     73.47 o 
  14   2   3      197.54      220.51     46.08 o 
 -13   3   3     3256.30     3183.50    278.32 o 
 -11   3   3     4930.35     4817.13    188.49 o 
  -9   3   3    10109.86    10027.47    174.97 o 
  -7   3   3     2363.61     2121.03     51.47 o 
  -5   3   3    15324.76    16074.30    142.33 o 
  -3   3   3    12351.41    11604.81     97.41 o 
  -1   3   3    15937.59    16004.72    128.26 o 
   1   3   3      191.41       99.26      9.86 o 
   3   3   3    24841.30    23711.28    184.90 o 
   5   3   3    16834.19    16792.95    184.50 o 
   7   3   3     6418.18     6234.59     73.72 o 
   9   3   3     3008.20     2948.32     56.87 o 
  11   3   3     7007.13     7258.92    129.32 o 
  13   3   3     1064.90     1002.65     71.67 o 
 -14   4   3     1592.41     1617.05     70.75 o 
 -12   4   3      288.43      347.36     75.99 o 
 -10   4   3     2715.92     2840.38     81.73 o 
  -8   4   3    14921.90    15113.27    178.80 o 
  -6   4   3     7843.23     7196.90     92.63 o 
  -4   4   3    19577.57    18791.46    168.78 o 
  -2   4   3    33281.69    33546.23    250.17 o 
   0   4   3    33183.32    32843.89    207.28 o 
   2   4   3    19512.18    18827.77    224.54 o 
   4   4   3    61743.50    61157.85   2223.18 o 
   6   4   3      274.08      536.99     24.98 o 
   8   4   3    13402.76    13991.70    159.74 o 
  10   4   3     6591.95     6585.44    102.03 o 
  12   4   3     3246.00     3318.34    119.88 o 
  14   4   3     1209.89     1181.46     89.33 o 
 -13   5   3      123.34      145.36     57.52 o 
 -11   5   3     2190.52     2334.81     86.89 o 
  -9   5   3     7887.99     7817.32     90.72 o 
  -7   5   3        6.84       -1.70     13.82 o 
  -5   5   3      559.78      507.58     31.34 o 
  -3   5   3    14525.89    15152.39    158.86 o 
  -1   5   3       59.25      104.77     14.36 o 
   1   5   3     2444.43     2525.57     42.06 o 
   3   5   3     2324.27     2226.22     24.22 o 
   5   5   3     7664.28     7801.89     87.37 o 
   7   5   3      970.05      917.84     25.60 o 
   9   5   3      981.64      938.38     46.78 o 
  11   5   3      693.97      666.20     38.08 o 
  13   5   3      336.54      306.99     82.54 o 
 -12   6   3     1016.57     1187.27     99.69 o 
 -10   6   3     3500.36     3538.09    116.59 o 
  -8   6   3     2605.10     2743.62     99.76 o 
  -6   6   3     6048.22     6666.46    114.34 o 
  -4   6   3     1096.80     1066.93     27.69 o 
  -2   6   3     2742.75     2440.92     29.49 o 
   0   6   3     1413.86     1050.94     15.73 o 
   2   6   3     3597.91     3127.06     39.72 o 
   4   6   3     7519.22     8026.98     81.71 o 
   6   6   3     3663.66     3803.81     68.53 o 
   8   6   3      451.77      446.04     24.02 o 
  10   6   3      869.47      970.79     31.90 o 
  12   6   3     2738.59     2818.72    125.90 o 
 -13   7   3     5595.61     5739.44    204.51 o 
 -11   7   3      897.94      877.44     73.42 o 
  -9   7   3      123.12      127.71     23.07 o 
  -7   7   3    13955.05    14372.07    148.24 o 
  -5   7   3    12046.95    11924.78    166.90 o 
  -3   7   3    10798.29    10203.37    141.80 o 
  -1   7   3    38445.00    39383.60    249.94 o 
   1   7   3    18102.06    17367.34    135.90 o 
   3   7   3    11761.20    11496.44     91.04 o 
   5   7   3    13940.33    13747.63    163.59 o 
   7   7   3    11236.39    11306.85    100.34 o 
   9   7   3     3643.26     3759.75     59.62 o 
  11   7   3     6106.00     6155.02    131.28 o 
  13   7   3      451.87      511.60     57.94 o 
 -12   8   3       84.11       89.89     31.49 o 
 -10   8   3    15914.58    16191.39    347.88 o 
  -8   8   3      562.23      583.82     40.45 o 
  -6   8   3    12927.99    13134.65     90.43 o 
  -4   8   3     3409.00     3460.54     79.12 o 
  -2   8   3    10026.49    10231.23    203.81 o 
   0   8   3     1752.54     1356.79     27.98 o 
   2   8   3    12000.50    11986.10     99.18 o 
   4   8   3     3575.54     3602.29     54.53 o 
   6   8   3     7493.76     7577.74     69.24 o 
   8   8   3     1188.16     1134.73     26.37 o 
  10   8   3     1199.60     1170.14     37.64 o 
  12   8   3     3265.06     2987.53    155.69 o 
 -11   9   3     1351.98     1289.94     81.34 o 
  -9   9   3      418.35      452.64     50.38 o 
  -7   9   3      115.04       74.75     17.40 o 
  -5   9   3      670.94      694.95     26.99 o 
  -3   9   3      175.21      210.62     27.59 o 
  -1   9   3     5300.82     6059.13     88.05 o 
   1   9   3      518.42      556.72     15.00 o 
   3   9   3      269.16      301.17     19.09 o 
   5   9   3      641.97      649.36     22.41 o 
   7   9   3     2135.73     2064.86     35.97 o 
   9   9   3        7.78       22.53     13.55 o 
  11   9   3       15.02       34.53     15.61 o 
 -12  10   3      411.59      345.31     73.03 o 
 -10  10   3      666.10      491.10     58.44 o 
  -8  10   3       27.36       39.82     14.76 o 
  -6  10   3      595.93      607.54     31.24 o 
  -4  10   3      219.14      246.50     42.16 o 
  -2  10   3        3.18        8.70     11.31 o 
   0  10   3      924.20      993.65     22.83 o 
   2  10   3     1939.80     1915.23     59.27 o 
   4  10   3     2899.36     2672.51     48.06 o 
   6  10   3      325.44      258.11     22.31 o 
   8  10   3      911.52      847.33     29.01 o 
  10  10   3      142.82      117.72     26.86 o 
 -11  11   3      455.78      357.65     92.67 o 
  -9  11   3       64.62       36.78     19.18 o 
  -7  11   3       48.49       48.12     22.43 o 
  -5  11   3     1221.40     1085.41     37.21 o 
  -3  11   3      355.48      199.59    122.66 o 
  -1  11   3      899.28     1041.86     35.89 o 
   1  11   3     2805.66     2809.03     39.70 o 
   3  11   3      607.74      596.60     38.52 o 
   5  11   3     1517.30     1501.89     58.74 o 
   7  11   3        8.08       17.30     15.72 o 
   9  11   3       49.32       46.11     15.25 o 
  11  11   3        1.15        7.61     11.89 o 
 -10  12   3      114.58       85.23     44.12 o 
  -8  12   3      607.01      529.26     42.14 o 
  -6  12   3     1028.23      922.42     35.01 o 
  -4  12   3       22.06       26.41     13.79 o 
  -2  12   3     2736.58     2788.23     40.81 o 
   0  12   3        3.44       18.32      7.34 o 
   2  12   3      213.34      235.45     36.02 o 
   4  12   3     1354.72     1432.80     56.23 o 
   6  12   3     1733.59     1688.26     64.80 o 
   8  12   3      620.50      520.51     41.19 o 
  10  12   3      496.61      469.07     45.85 o 
  -9  13   3      554.63      475.78     41.56 o 
  -7  13   3      472.46      563.15     78.73 o 
  -5  13   3     2997.90     2814.10     49.98 o 
  -3  13   3      106.45      114.49     20.56 o 
  -1  13   3     2751.64     2759.44     59.20 o 
   1  13   3       37.29       57.16     15.49 o 
   3  13   3       20.57       13.96     11.66 o 
   5  13   3      551.92      454.85     43.59 o 
   7  13   3      300.59      221.46     39.42 o 
   9  13   3      333.82      293.43     52.16 o 
  -8  14   3     4054.07     3763.36     86.52 o 
  -6  14   3      768.49      974.21     50.09 o 
  -4  14   3      858.25      986.26     43.37 o 
  -2  14   3     5244.65     5357.22    101.53 o 
   0  14   3     1981.66     2116.23     74.90 o 
   2  14   3     4388.67     4457.33     82.54 o 
   4  14   3     9367.91     9609.80    202.05 o 
   6  14   3     2431.92     2503.95     62.05 o 
   8  14   3     2419.07     2506.17    154.44 o 
  -7  15   3     3229.91     3242.36     67.97 o 
  -5  15   3     4164.44     4175.31     90.72 o 
  -3  15   3     5558.79     5528.00    124.60 o 
  -1  15   3     3921.65     3893.26     90.21 o 
   1  15   3     6384.34     6650.58    128.62 o 
   3  15   3     1610.29     1745.87     52.50 o 
   5  15   3     1514.15     1480.26     54.82 o 
   7  15   3     1457.08     1506.28     59.72 o 
  -6  16   3       27.30       41.80     20.83 o 
  -4  16   3      274.90      297.22     53.01 o 
  -2  16   3      322.22      298.11     43.65 o 
   0  16   3      740.12      775.59     48.27 o 
   2  16   3      393.56      346.91     41.29 o 
   4  16   3     2576.68     2449.01     73.31 o 
   6  16   3      422.19      355.15     83.22 o 
  -3  17   3      915.19      992.70     43.04 o 
  -1  17   3     3125.72     3308.48     81.96 o 
   1  17   3      181.04      225.22     47.18 o 
   3  17   3      401.24      431.58     61.16 o 
 -14   0   4       22.44       16.03     44.27 o 
 -12   0   4      292.32      291.37     92.04 o 
 -10   0   4       34.72       40.29     36.58 o 
  -8   0   4     3547.84     3644.59     92.43 o 
  -6   0   4      427.11      449.21     34.00 o 
  -4   0   4    11938.79    14813.90    120.18 o 
  -2   0   4     2254.93     1952.74     90.70 o 
   0   0   4      554.12      603.20     25.73 o 
   2   0   4       78.90       78.68     16.75 o 
   4   0   4    22993.47    22195.13    213.10 o 
   6   0   4     2520.57     2691.44     57.47 o 
   8   0   4     3315.87     3265.10    205.26 o 
  10   0   4     3603.31     3415.97    170.90 o 
  12   0   4      648.42      637.73     53.99 o 
  14   0   4     1777.65     1742.44    101.41 o 
 -13   1   4     2935.88     2959.54    123.63 o 
 -11   1   4       10.80       11.73     20.43 o 
  -9   1   4      971.68     1030.94     69.82 o 
  -7   1   4     1645.75     1662.15     33.40 o 
  -5   1   4     5303.91     5325.56     40.12 o 
  -3   1   4     8080.98     8070.53     91.53 o 
  -1   1   4     1002.24      818.92     15.13 o 
   1   1   4     4011.35     4155.82     43.24 o 
   3   1   4     6667.77     6664.66     48.27 o 
   5   1   4      920.43     1165.44     20.78 o 
   7   1   4     1991.65     1934.19     44.75 o 
   9   1   4      314.72      331.85     38.90 o 
  11   1   4     2254.86     2290.40     54.63 o 
  13   1   4      483.94      485.10     48.77 o 
 -14   2   4     1918.48     2043.03     76.70 o 
 -12   2   4      227.91      140.65     76.17 o 
 -10   2   4     3465.37     3306.66     91.36 o 
  -8   2   4     4861.10     4927.86     68.50 o 
  -6   2   4    14359.38    14843.50    212.83 o 
  -4   2   4      236.91      601.85     16.35 o 
  -2   2   4     4185.45     4095.80     40.37 o 
   0   2   4     6188.32     6216.81     86.21 o 
   4   2   4     4166.39     4061.38     35.04 o 
   6   2   4    10024.23    10601.82    131.97 o 
   8   2   4      167.81      191.45     29.15 o 
  10   2   4     2324.99     2360.84     51.31 o 
  12   2   4      116.36      113.82     22.10 o 
  14   2   4      115.12       90.29     41.99 o 
 -13   3   4      676.96      713.62     79.42 o 
 -11   3   4       27.02       47.10     17.71 o 
  -9   3   4     3389.67     3249.66    118.58 o 
  -7   3   4     6203.60     6116.61    116.84 o 
  -5   3   4     8012.78     9087.00     61.89 o 
  -3   3   4        1.96       24.48      6.71 o 
  -1   3   4     2742.02     2717.75     36.03 o 
   1   3   4      647.65      639.51     18.76 o 
   3   3   4    15621.96    16043.50    191.63 o 
   5   3   4     4976.85     5520.37     78.26 o 
   7   3   4     1153.70     1251.77     21.87 o 
   9   3   4      189.46      220.95     21.25 o 
  11   3   4        6.23       32.17     18.99 o 
  13   3   4      161.07      138.85     80.28 o 
 -14   4   4      254.57      274.03     63.15 o 
 -12   4   4     2433.46     2472.31    116.95 o 
 -10   4   4     1621.93     1716.41     63.83 o 
  -8   4   4     1258.07     1210.08     31.83 o 
  -6   4   4     1448.81     1290.48     34.21 o 
  -4   4   4     2744.68     2633.69     41.61 o 
  -2   4   4    10894.93    10825.49     78.67 o 
   0   4   4       47.51       17.66      9.12 o 
   2   4   4     1769.28     1670.68     17.05 o 
   4   4   4        9.90       26.25      5.68 o 
   6   4   4     4717.58     4697.32     65.63 o 
   8   4   4     1245.96     1202.15     24.80 o 
  10   4   4      203.22      195.98     27.06 o 
  12   4   4      231.22      192.16     24.44 o 
 -13   5   4     3578.86     3688.71    136.06 o 
 -11   5   4    23916.13    24737.45    238.90 o 
  -9   5   4      383.06      415.98     49.90 o 
  -7   5   4     7088.96     7228.02     71.59 o 
  -5   5   4    16021.23    14845.08    378.51 o 
  -3   5   4    26044.98    25054.82    298.99 o 
  -1   5   4    22557.19    22269.74    173.21 o 
   1   5   4    32318.86    33904.39    250.71 o 
   3   5   4       30.11       45.45      7.66 o 
   5   5   4    16440.29    16594.41    333.58 o 
   7   5   4    17261.65    18245.31     84.01 o 
   9   5   4     3549.01     3744.94     80.10 o 
  11   5   4       98.88      127.72     29.82 o 
  13   5   4     1538.99     1552.91     62.56 o 
 -12   6   4     9742.28    10156.07    258.81 o 
 -10   6   4     4873.04     5129.61    181.22 o 
  -8   6   4    21858.22    22990.76    163.51 o 
  -6   6   4     8727.07     8650.17    196.86 o 
  -4   6   4    20822.29    20776.87    498.37 o 
  -2   6   4    10183.29     9422.73     87.16 o 
   0   6   4    13116.97    12855.37    108.24 o 
   2   6   4     8084.59     8014.39     75.77 o 
   4   6   4     1240.90     1008.21     22.96 o 
   6   6   4    11343.79    11283.71     61.36 o 
   8   6   4     2876.19     2809.98     40.39 o 
  10   6   4     1094.23     1016.34     30.22 o 
  12   6   4      151.61      200.69     26.79 o 
 -13   7   4     1057.84     1035.82     89.25 o 
 -11   7   4      487.61      400.40    108.77 o 
  -9   7   4      408.60      458.74     37.77 o 
  -7   7   4      491.43      530.96     50.41 o 
  -5   7   4     1017.58     1045.97     29.96 o 
  -3   7   4     1041.24      901.83     20.48 o 
  -1   7   4     4361.43     4721.44     78.75 o 
   1   7   4     3581.72     4074.96     59.02 o 
   3   7   4     1016.03      868.33     29.33 o 
   5   7   4      226.03      199.73     20.14 o 
   7   7   4     1447.06     1504.76     28.25 o 
   9   7   4      726.81      726.80     27.98 o 
  11   7   4      191.32      208.77     27.10 o 
 -12   8   4      988.10      981.93    179.29 o 
 -10   8   4      464.20      421.26    108.90 o 
  -8   8   4      479.50      454.16     52.46 o 
  -6   8   4      733.83      662.59     38.45 o 
  -4   8   4     4688.21     4707.53     75.81 o 
  -2   8   4      627.51      590.82     20.74 o 
   0   8   4     1895.21     1751.09     21.73 o 
   2   8   4     3096.86     3256.38     50.95 o 
   4   8   4     1531.18     1544.61     45.30 o 
   6   8   4      267.65      243.97     24.09 o 
   8   8   4      953.47      910.66     26.28 o 
  10   8   4       80.86       87.23     24.20 o 
  12   8   4       45.06       44.77     27.76 o 
 -11   9   4     5767.07     5810.85    263.53 o 
  -9   9   4     4145.08     4063.40     90.26 o 
  -7   9   4     3464.11     3357.72     66.29 o 
  -5   9   4     3318.11     3306.22     56.32 o 
  -3   9   4     4102.50     4298.32     81.51 o 
  -1   9   4     3756.97     3669.72     61.70 o 
   1   9   4      189.95      173.28     22.65 o 
   3   9   4     1185.85     1208.23     31.97 o 
   5   9   4      925.23      960.53     28.70 o 
   7   9   4     2744.48     2710.25     70.98 o 
   9   9   4       48.81       48.13     22.32 o 
  11   9   4      180.49      200.76     44.71 o 
 -10  10   4      251.59      303.75     48.95 o 
  -8  10   4     2197.21     2029.20     53.43 o 
  -6  10   4      471.22      485.68     32.85 o 
  -4  10   4      756.12      760.68     29.67 o 
  -2  10   4     1119.55     1102.75     28.77 o 
   0  10   4      117.14       97.12     13.95 o 
   2  10   4     5729.15     5737.46     96.28 o 
   4  10   4     3726.10     3848.91     59.18 o 
   6  10   4       17.87       29.63     10.29 o 
   8  10   4      249.22      202.64     34.47 o 
  10  10   4     2268.85     2318.16    100.65 o 
 -11  11   4      323.25      246.94     66.42 o 
  -9  11   4       23.05       21.47     16.64 o 
  -7  11   4     1334.34     1388.26     47.79 o 
  -5  11   4      105.73       81.83     22.76 o 
  -3  11   4      505.97      593.92     22.66 o 
  -1  11   4      223.45      195.84     22.53 o 
   1  11   4     3776.14     3725.97     69.09 o 
   3  11   4      461.23      575.22     38.97 o 
   5  11   4     2758.17     2752.92     54.74 o 
   7  11   4     1207.01     1245.29     39.75 o 
   9  11   4     1587.51     1469.17    105.51 o 
 -10  12   4       14.01       14.91     24.58 o 
  -8  12   4      187.89      158.04     31.37 o 
  -6  12   4     3869.95     3871.45     63.73 o 
  -4  12   4      122.97      115.77     23.23 o 
  -2  12   4       13.30       26.55      8.58 o 
   0  12   4     1626.27     1587.86     47.29 o 
   2  12   4     7421.60     7481.29    123.39 o 
   4  12   4      593.66      517.15     40.60 o 
   6  12   4      262.70      285.70     48.42 o 
   8  12   4      598.44      553.02     52.41 o 
  10  12   4      973.59      843.46     55.47 o 
  -9  13   4      614.70      615.54     50.55 o 
  -7  13   4     3741.81     3868.98     97.29 o 
  -5  13   4     3022.02     2903.60     69.68 o 
  -3  13   4        4.38       17.70     11.07 o 
  -1  13   4      970.28     1002.72     33.64 o 
   1  13   4     5341.09     5190.51     96.86 o 
   3  13   4      390.55      369.85     42.13 o 
   5  13   4     1104.43     1154.26     50.65 o 
   7  13   4     1109.42      989.79     58.33 o 
   9  13   4      188.98      156.81     42.99 o 
  -8  14   4     1127.16     1199.18    101.10 o 
  -6  14   4      536.07      539.44     28.79 o 
  -4  14   4     2243.38     2060.71     62.87 o 
  -2  14   4      571.02      506.09     80.76 o 
   0  14   4     2099.86     2034.75     59.76 o 
   2  14   4      394.50      411.81     35.33 o 
   4  14   4      362.07      348.94     37.55 o 
   6  14   4        8.70       29.11     14.68 o 
   8  14   4       68.69       47.16     23.01 o 
  -7  15   4        7.57       46.93     19.33 o 
  -5  15   4      812.79      805.74     81.73 o 
  -3  15   4     2375.71     2393.44     75.39 o 
  -1  15   4      483.15      509.88     62.54 o 
   1  15   4      573.62      583.04     49.78 o 
   3  15   4      546.16      511.75     50.49 o 
   5  15   4      255.65      190.44     46.58 o 
   7  15   4     2803.01     2900.60     97.83 o 
  -4  16   4     2596.80     2925.20     78.78 o 
  -2  16   4     4285.86     4376.76     93.77 o 
   0  16   4     3333.82     3286.49     86.95 o 
   2  16   4     4342.41     4595.14    111.50 o 
   4  16   4     5318.04     5523.71     97.64 o 
  -3  17   4     3956.29     4097.04     86.23 o 
  -1  17   4     3250.19     3260.41     90.84 o 
   1  17   4      130.18      126.98     27.87 o 
 -13   1   5      227.31      124.42     46.89 o 
 -11   1   5      421.77      493.13    110.25 o 
  -9   1   5       47.28       35.83     33.12 o 
  -7   1   5     1693.15     1617.47     18.50 o 
  -5   1   5      783.68      834.17     27.65 o 
  -3   1   5     1617.23     1535.87     25.48 o 
  -1   1   5     3598.91     3455.03     59.33 o 
   1   1   5     7451.49     7650.27     56.48 o 
   3   1   5     1336.29     1269.40     29.68 o 
   5   1   5     2676.51     2509.30     42.19 o 
   7   1   5     2931.59     2829.85     47.97 o 
   9   1   5     5547.12     5541.61    143.54 o 
  11   1   5     1790.02     1835.44     67.07 o 
  13   1   5     2695.09     2683.59    153.05 o 
 -12   2   5       21.91       22.86     24.40 o 
 -10   2   5      363.00      352.26     68.87 o 
  -8   2   5     3348.47     3381.87     66.65 o 
  -6   2   5     3013.51     2973.04     49.02 o 
  -4   2   5     2523.51     2450.00     34.02 o 
  -2   2   5     2691.60     2332.66     67.39 o 
   0   2   5    19911.15    19997.75    265.65 o 
   2   2   5     7835.44     7874.69     59.46 o 
   4   2   5    22206.60    22358.98    221.97 o 
   6   2   5     9069.89     8910.84    114.01 o 
   8   2   5      117.73      150.17     20.80 o 
  10   2   5     6668.26     7048.88     91.95 o 
  12   2   5     4002.00     4154.18     86.59 o 
 -13   3   5     1606.32     1881.47    219.58 o 
 -11   3   5     1256.84     1267.87     73.71 o 
  -9   3   5    10885.31    10669.87    196.48 o 
  -7   3   5     6103.52     6461.32     97.84 o 
  -5   3   5     5308.96     5097.86     60.14 o 
  -3   3   5     7684.19     7621.93     99.81 o 
  -1   3   5     9143.65     9492.15     63.10 o 
   1   3   5     2834.00     2661.20     38.24 o 
   3   3   5     3768.67     3684.56     37.40 o 
   5   3   5      248.91      225.56     22.20 o 
   7   3   5     1405.92     1245.71     26.13 o 
   9   3   5     6478.74     6555.24    103.00 o 
  11   3   5     1592.34     1587.12     49.16 o 
  13   3   5      318.57      220.78     73.40 o 
 -12   4   5     2003.71     2078.40    115.28 o 
 -10   4   5     3028.16     3096.73    113.61 o 
  -8   4   5     3173.91     3140.08     51.95 o 
  -6   4   5     1206.30     1236.08     42.80 o 
  -4   4   5     2820.54     2694.48     38.63 o 
  -2   4   5     7924.46     8200.02     66.93 o 
   0   4   5       96.72       57.39     12.62 o 
   2   4   5     2126.80     2157.30     32.16 o 
   4   4   5    12936.27    14176.60    214.40 o 
   6   4   5       21.79       30.86      9.94 o 
   8   4   5      861.04      839.96     24.22 o 
  10   4   5       36.67       57.85     23.03 o 
  12   4   5      304.98      237.90     50.60 o 
 -13   5   5      574.47      527.30    139.36 o 
 -11   5   5      294.96      301.22     72.37 o 
  -9   5   5     1544.20     1413.39    113.12 o 
  -7   5   5     6443.06     6393.97    113.72 o 
  -5   5   5       10.12       22.47      6.88 o 
  -3   5   5     3321.60     3709.65     62.32 o 
  -1   5   5        1.16        2.85      8.63 o 
   1   5   5      271.12      367.47     10.89 o 
   3   5   5     2093.46     2203.90     27.83 o 
   5   5   5      948.04      851.74     15.72 o 
   7   5   5     1610.52     1425.97     38.34 o 
   9   5   5      230.19      247.45     27.58 o 
  11   5   5       14.25       14.92     11.80 o 
  13   5   5       28.69      134.17     49.26 o 
 -12   6   5      191.18      193.00     44.63 o 
 -10   6   5      103.34       90.14     54.16 o 
  -8   6   5     7881.46     7956.11    133.05 o 
  -6   6   5     1614.11     1639.74     33.98 o 
  -4   6   5      946.81      926.90     22.69 o 
  -2   6   5       49.38       84.29     13.33 o 
   0   6   5     2335.21     2578.73     37.57 o 
   2   6   5      149.39      240.88     30.15 o 
   4   6   5      146.02      131.09     10.54 o 
   6   6   5     3890.29     3912.49     52.36 o 
   8   6   5     3916.85     3736.32     57.63 o 
  10   6   5       73.04       68.64     30.80 o 
  12   6   5       54.55       53.75     17.77 o 
 -11   7   5     2342.33     2327.86    160.24 o 
  -9   7   5     9011.77     8832.20    170.96 o 
  -7   7   5     1912.09     1885.19     76.01 o 
  -5   7   5     6468.36     6624.20     68.19 o 
  -3   7   5     2830.52     2600.64     57.82 o 
  -1   7   5     1122.12     1046.02     20.97 o 
   1   7   5     8214.07     8456.41    127.23 o 
   3   7   5      634.77      669.92     30.14 o 
   5   7   5       35.02       27.97     10.96 o 
   7   7   5      393.42      399.67     27.19 o 
   9   7   5      695.67      666.22     39.91 o 
  11   7   5       72.88       79.16     21.13 o 
 -12   8   5     1893.85     1928.90    218.22 o 
 -10   8   5     3188.76     3012.95    106.35 o 
  -8   8   5     6742.06     7112.49    104.05 o 
  -6   8   5     8992.22     9390.33    194.79 o 
  -4   8   5     3560.09     3674.22     58.39 o 
  -2   8   5     4377.37     4220.35     76.14 o 
   0   8   5     4734.66     4722.57     80.40 o 
   2   8   5      298.31      259.84     26.65 o 
   4   8   5     3662.16     3785.10     68.87 o 
   6   8   5       90.40       86.78     15.68 o 
   8   8   5     2515.50     2544.77     53.42 o 
  10   8   5       26.94       32.55     19.09 o 
  12   8   5      850.48      947.93     89.60 o 
 -11   9   5     1988.63     1953.91     77.76 o 
  -9   9   5     1727.09     1822.90    192.16 o 
  -7   9   5     2482.29     2293.47     57.63 o 
  -5   9   5     6202.89     6466.80    126.05 o 
  -3   9   5     1778.71     1675.65     41.83 o 
  -1   9   5     5363.45     5348.18     56.85 o 
   1   9   5     4467.73     4531.11     46.12 o 
   3   9   5     2855.12     2735.48     61.42 o 
   5   9   5     3730.51     3610.36     47.93 o 
   7   9   5     8508.01     8956.64    122.42 o 
   9   9   5     1735.99     1809.67     46.92 o 
  11   9   5     1682.62     1828.76     50.14 o 
 -10  10   5       42.97       44.25     29.26 o 
  -8  10   5      521.80      460.74     36.55 o 
  -6  10   5      450.84      393.74     25.44 o 
  -4  10   5     5796.85     5974.36     76.70 o 
  -2  10   5      918.97      787.92     34.50 o 
   0  10   5     2387.09     2394.75     41.57 o 
   2  10   5        6.03       25.15     13.17 o 
   4  10   5     4743.44     4578.22     74.22 o 
   6  10   5      627.15      551.31     28.84 o 
   8  10   5     2246.93     2356.30     66.15 o 
  10  10   5      291.96      327.95     53.77 o 
  -9  11   5       76.50       44.35     22.47 o 
  -7  11   5     1666.47     1395.49     69.03 o 
  -5  11   5       37.22       48.90     17.61 o 
  -3  11   5       70.28       99.81     14.83 o 
  -1  11   5        9.04       22.19     13.39 o 
   1  11   5      984.82      880.95     28.47 o 
   3  11   5      262.59      298.16     27.34 o 
   5  11   5       87.25       71.93     18.67 o 
   7  11   5     1329.88     1188.56     46.75 o 
   9  11   5        1.54       14.71     14.53 o 
  -8  12   5     1357.57     1411.42     72.38 o 
  -6  12   5     2103.50     2113.35     61.11 o 
  -4  12   5      113.08      136.75     23.75 o 
  -2  12   5      310.90      292.69     41.57 o 
   0  12   5     4522.33     4348.21     73.50 o 
   2  12   5      860.35      886.28     40.85 o 
   4  12   5     2286.17     2195.70     72.65 o 
   6  12   5     4151.85     4198.91     93.60 o 
   8  12   5      966.44     1029.70     47.51 o 
  -9  13   5      131.72       86.64     34.38 o 
  -7  13   5      506.18      488.12     41.15 o 
  -5  13   5     1513.83     1499.96     57.68 o 
  -3  13   5     3483.26     3252.36     96.83 o 
  -1  13   5     3852.19     3987.75    146.05 o 
   1  13   5     1388.03     1311.54     55.67 o 
   3  13   5     6425.67     6362.82    113.67 o 
   5  13   5     1354.45     1501.17    108.18 o 
   7  13   5     1122.16     1142.30     94.45 o 
  -6  14   5     2247.33     2108.22    108.93 o 
  -4  14   5     1343.81     1448.44     58.52 o 
  -2  14   5      655.74      742.91     54.99 o 
   0  14   5      918.76      772.51     38.58 o 
   2  14   5     1487.38     1467.48     56.47 o 
   4  14   5     2702.52     2662.13     69.92 o 
   6  14   5     2626.05     2627.83     78.66 o 
  -5  15   5      872.27      823.02     47.18 o 
  -3  15   5     3488.46     3302.19     74.13 o 
  -1  15   5      159.97      138.05     30.13 o 
   1  15   5      179.79      143.44     26.58 o 
   3  15   5      221.94      223.72     35.33 o 
   5  15   5     1066.73     1088.25     68.15 o 
  -4  16   5        4.88       14.58     19.55 o 
  -2  16   5       60.19       36.27     14.87 o 
   0  16   5       10.18       37.80     18.87 o 
   2  16   5        0.67        0.04     21.87 o 
   4  16   5       93.86       42.35     15.29 o 
 -12   0   6     6729.46     6775.38    259.14 o 
 -10   0   6       25.90       72.49     41.75 o 
  -8   0   6     8155.63     7876.57    161.85 o 
  -6   0   6    28722.64    30020.78    743.78 o 
  -4   0   6    27358.07    27890.01   1388.45 o 
  -2   0   6     2681.54     2205.85     88.17 o 
   0   0   6     9834.78     9427.11     95.22 o 
   2   0   6    29606.95    29600.26   1025.86 o 
   4   0   6    21045.81    20906.66    960.80 o 
   6   0   6    12797.85    12518.39    159.80 o 
   8   0   6    12965.03    13131.95    392.00 o 
  10   0   6     1399.31     1380.96     54.88 o 
  12   0   6    10088.62    10422.54    176.44 o 
 -13   1   6     3149.71     3284.93     90.58 o 
 -11   1   6     4045.93     3686.07    102.74 o 
  -9   1   6     1688.20     1580.76     49.32 o 
  -7   1   6     6110.73     6110.47     55.98 o 
  -5   1   6     9156.66     9152.88    127.94 o 
  -3   1   6     6733.46     6736.69     78.61 o 
  -1   1   6    12807.75    13123.10    161.27 o 
   1   1   6     9542.36     9565.52     77.49 o 
   3   1   6     6561.76     6577.61     77.58 o 
   5   1   6    11523.37    11645.32    145.70 o 
   7   1   6     2201.74     2181.17     40.69 o 
   9   1   6      545.13      538.48     36.33 o 
  11   1   6      561.56      585.64     30.01 o 
  13   1   6     1243.48     1125.57    125.44 o 
 -12   2   6      123.38      117.20     32.91 o 
 -10   2   6     2366.90     2055.96     76.15 o 
  -8   2   6        7.13        2.83     14.42 o 
  -6   2   6     2036.00     2070.06     34.02 o 
  -4   2   6        3.42       17.24      8.85 o 
  -2   2   6     7472.60     8546.05    112.04 o 
   0   2   6       20.28       17.97     11.47 o 
   2   2   6      216.97      205.52     22.62 o 
   4   2   6        1.43       26.84     19.43 o 
   6   2   6       55.89       72.69     10.61 o 
   8   2   6       99.19      142.92     22.90 o 
  10   2   6        2.79       16.09     11.50 o 
  12   2   6      661.10      536.12     41.04 o 
 -13   3   6      157.18      103.56     41.82 o 
 -11   3   6      192.04      232.87     49.11 o 
  -9   3   6     4757.43     4781.21    114.94 o 
  -7   3   6      309.56      327.25     18.54 o 
  -5   3   6     1984.23     1789.36     39.33 o 
  -3   3   6    12108.89    12561.48    292.95 o 
  -1   3   6     2163.04     1933.13     41.91 o 
   1   3   6     3843.16     3677.86     49.69 o 
   3   3   6     9065.83     9279.15    104.20 o 
   5   3   6      337.98      267.57     16.64 o 
   7   3   6     7150.59     7035.10     74.39 o 
   9   3   6     4800.14     4823.88    144.06 o 
  11   3   6     1214.60     1190.61     47.59 o 
 -12   4   6     1202.57     1077.86    107.93 o 
 -10   4   6     4047.87     4055.80    107.19 o 
  -8   4   6        9.56       22.91      8.78 o 
  -6   4   6     9930.63    10017.41     75.75 o 
  -4   4   6      543.26      463.37     28.62 o 
  -2   4   6    14076.34    15132.85    244.65 o 
   0   4   6      641.44      506.44     19.44 o 
   2   4   6     2767.60     2736.79     48.34 o 
   4   4   6      913.67      809.38     22.72 o 
   6   4   6     5215.21     5202.96     66.30 o 
   8   4   6       49.50       67.34     26.34 o 
  10   4   6      310.46      296.43     29.36 o 
  12   4   6       96.15       84.30     23.99 o 
 -11   5   6     4181.27     3921.19    132.14 o 
  -9   5   6      123.25      133.50     48.64 o 
  -7   5   6       33.29       19.73     10.85 o 
  -5   5   6      617.45      627.74     25.90 o 
  -3   5   6     2251.16     2214.18     42.09 o 
  -1   5   6      774.02      746.40     21.20 o 
   1   5   6      451.08      529.80     32.83 o 
   3   5   6      741.28      779.57     25.67 o 
   5   5   6      521.53      572.32     22.67 o 
   7   5   6     3762.17     3627.39     48.42 o 
   9   5   6      545.19      539.18     41.13 o 
  11   5   6       82.65       83.05     21.17 o 
 -12   6   6     1202.32     1094.27    110.90 o 
 -10   6   6      769.18      791.21     49.07 o 
  -8   6   6      352.75      372.19     52.79 o 
  -6   6   6     6007.03     5944.40    108.82 o 
  -4   6   6      381.41      335.49     54.79 o 
  -2   6   6      272.55      312.35     27.50 o 
   0   6   6     1590.93     1608.88     41.50 o 
   2   6   6       13.01       17.21     19.58 o 
   4   6   6      556.17      553.42     16.02 o 
   6   6   6      594.43      575.25     31.40 o 
   8   6   6        8.50       11.37      7.72 o 
  10   6   6      331.34      397.62     34.89 o 
  12   6   6       29.78       17.48     16.93 o 
 -11   7   6     1887.08     1904.67     76.76 o 
  -9   7   6     3250.05     3002.83    156.57 o 
  -7   7   6       74.40       79.00     20.38 o 
  -5   7   6       47.83       45.19     14.08 o 
  -3   7   6     1242.18     1089.21     52.54 o 
  -1   7   6     4677.00     4630.00     75.36 o 
   1   7   6     4090.17     4126.75     77.26 o 
   3   7   6     4004.62     4087.51     45.33 o 
   5   7   6       54.91       69.10     19.46 o 
   7   7   6     7865.70     8097.44    117.69 o 
   9   7   6     1751.02     1782.19     62.96 o 
  11   7   6      227.71      301.94     37.72 o 
 -10   8   6      829.54      945.49     75.45 o 
  -8   8   6     1687.13     1681.39     50.31 o 
  -6   8   6     3583.28     3465.75     69.04 o 
  -4   8   6     1949.35     1868.50     90.20 o 
  -2   8   6     3924.46     3693.61     66.62 o 
   0   8   6     4298.93     4244.57     52.81 o 
   2   8   6     5875.07     5946.44    102.53 o 
   4   8   6        8.75       26.25     11.18 o 
   6   8   6        2.75       26.83     17.54 o 
   8   8   6     5586.79     5617.57    117.64 o 
  10   8   6     2095.84     2235.47     59.82 o 
 -11   9   6       99.91       97.68     40.75 o 
  -9   9   6       11.12       26.69     24.10 o 
  -7   9   6      241.42      202.48     42.08 o 
  -5   9   6      676.54      663.01     56.92 o 
  -3   9   6      543.95      554.20     23.37 o 
  -1   9   6      159.13      165.29     25.10 o 
   1   9   6     1799.46     1799.20     50.59 o 
   3   9   6     1435.60     1478.96     42.53 o 
   5   9   6     2089.12     2100.83     42.81 o 
   7   9   6        1.53       26.72     11.88 o 
   9   9   6      259.65      295.18     45.08 o 
 -10  10   6     3046.91     3240.58    112.17 o 
  -8  10   6     1384.13     1356.24     49.27 o 
  -6  10   6     3813.65     3926.03    114.90 o 
  -4  10   6     2629.56     2678.79     70.48 o 
  -2  10   6     4677.33     4820.74     69.49 o 
   0  10   6      618.99      594.86     34.54 o 
   2  10   6     6810.67     6637.27     93.37 o 
   4  10   6     7627.93     8033.95    106.48 o 
   6  10   6     6644.02     7076.62    107.02 o 
   8  10   6      878.90      860.51     43.95 o 
  10  10   6      321.10      332.35     66.38 o 
  -9  11   6     4427.74     4604.55    125.98 o 
  -7  11   6     5895.88     6050.75    124.49 o 
  -5  11   6     7336.79     7393.75    108.58 o 
  -3  11   6    11481.85    11749.47    194.03 o 
  -1  11   6     3992.78     4162.36     83.62 o 
   1  11   6    12078.00    12596.09    184.61 o 
   3  11   6     8971.53     8952.72    104.10 o 
   5  11   6     1912.49     1938.50     45.63 o 
   7  11   6     3360.17     3528.70     99.83 o 
   9  11   6     7181.39     7066.25    191.52 o 
  -8  12   6      611.12      702.97     39.86 o 
  -6  12   6     5909.04     5795.57    125.69 o 
  -4  12   6       44.86       69.46     23.53 o 
  -2  12   6     4009.12     3891.23    112.68 o 
   0  12   6     1692.55     1683.45     59.75 o 
   2  12   6     5681.99     5497.38     80.60 o 
   4  12   6     1913.88     1923.58     54.16 o 
   6  12   6     3052.50     2888.24     92.35 o 
   8  12   6      673.94      738.66     40.28 o 
  -7  13   6       86.53       25.77     38.17 o 
  -5  13   6      216.30      119.70     33.90 o 
  -3  13   6     1065.00     1098.56     59.63 o 
  -1  13   6      155.79       88.71     29.32 o 
   1  13   6        1.53       14.98     15.95 o 
   3  13   6        2.66       37.73     20.91 o 
   5  13   6     1646.68     1498.96     44.72 o 
   7  13   6       77.29       88.70     31.32 o 
  -6  14   6     1298.64     1315.60     62.85 o 
  -4  14   6      538.95      489.33     58.16 o 
  -2  14   6     2671.95     2671.99     79.27 o 
   0  14   6     1054.90     1108.90     59.79 o 
   2  14   6     1009.47     1113.98     50.98 o 
   4  14   6     1815.43     1760.36     54.78 o 
   6  14   6     2403.50     2464.58     83.72 o 
  -5  15   6      396.84      435.14     62.90 o 
  -3  15   6      586.16      578.11     48.30 o 
  -1  15   6     4282.66     4105.33    149.93 o 
   1  15   6      714.71      697.71     50.14 o 
   3  15   6       41.91       65.12     22.72 o 
  -2  16   6       10.10       28.21     18.48 o 
   0  16   6      782.65      766.43     60.25 o 
   2  16   6       27.65       19.00     23.54 o 
 -13   1   7     2216.52     2170.34    197.35 o 
 -11   1   7     4829.88     4931.09    147.68 o 
  -9   1   7     4879.24     4859.27    110.96 o 
  -7   1   7    11948.49    12103.46    118.46 o 
  -5   1   7     2557.41     2618.10     41.02 o 
  -3   1   7    14838.09    14947.79    204.55 o 
  -1   1   7    11177.90    11284.99    123.18 o 
   1   1   7     8156.54     8454.83     98.72 o 
   3   1   7     2431.52     2158.92     45.27 o 
   5   1   7     3837.58     3809.64     37.99 o 
   7   1   7      360.54      304.53     44.40 o 
   9   1   7     1696.57     1734.59     50.92 o 
  11   1   7     1415.62     1454.47     67.79 o 
 -12   2   7     3560.29     3793.91    131.02 o 
 -10   2   7     6807.76     7266.24    189.93 o 
  -8   2   7    11012.98    11425.19    381.03 o 
  -6   2   7     8663.70     8690.87     93.38 o 
  -4   2   7     9263.40     9494.81    138.69 o 
  -2   2   7     5292.20     4887.03     83.18 o 
   0   2   7    17748.27    18431.14    230.63 o 
   2   2   7     4176.54     3703.75     61.89 o 
   4   2   7     7932.25     7962.59    108.88 o 
   6   2   7     9144.16     9357.86     90.57 o 
   8   2   7     2823.82     2748.57     55.63 o 
  10   2   7     1736.95     1859.71     50.93 o 
  12   2   7      229.00      226.48     47.88 o 
 -11   3   7      433.58      571.72    115.55 o 
  -9   3   7     5739.64     5809.42    115.76 o 
  -7   3   7      109.03      154.55     20.31 o 
  -5   3   7     3688.05     3715.80     41.45 o 
  -3   3   7     4890.82     4938.52     76.46 o 
  -1   3   7     7457.60     7635.67    111.97 o 
   1   3   7     1579.54     1551.24     26.42 o 
   3   3   7     2270.95     2248.42     47.01 o 
   5   3   7      356.01      337.95     25.81 o 
   7   3   7      159.75      170.76     22.10 o 
   9   3   7      709.04      760.96     54.52 o 
  11   3   7     3069.86     2957.13     66.38 o 
 -12   4   7       12.66       14.72     27.81 o 
 -10   4   7       64.84       32.52     20.30 o 
  -8   4   7        6.55        8.91     28.95 o 
  -6   4   7      530.26      462.39     34.79 o 
  -4   4   7      378.26      363.79     23.41 o 
  -2   4   7      776.68      784.98     29.06 o 
   0   4   7      542.01      635.96     29.14 o 
   2   4   7      238.26      269.39     28.50 o 
   4   4   7      280.99      353.84     18.00 o 
   6   4   7     1823.50     1909.78     49.27 o 
   8   4   7     1878.47     1777.04     41.46 o 
  10   4   7       83.80       84.82     31.45 o 
  12   4   7      487.27      544.46     58.61 o 
 -11   5   7       96.59       36.59     30.13 o 
  -9   5   7      326.96      277.87     44.96 o 
  -7   5   7     1806.63     1824.38     47.40 o 
  -5   5   7     2932.88     2981.37     50.03 o 
  -3   5   7       55.89       53.61     17.08 o 
  -1   5   7      204.87      196.51     30.33 o 
   1   5   7       70.75       61.28     12.87 o 
   3   5   7       60.18       48.14     13.62 o 
   5   5   7      246.47      255.93     20.99 o 
   7   5   7      735.67      709.03     38.17 o 
   9   5   7      546.81      414.76     55.59 o 
  11   5   7      873.09      855.33     88.22 o 
 -12   6   7      101.63      120.82     37.81 o 
 -10   6   7      126.70      147.02     49.16 o 
  -8   6   7        8.45        1.16      9.90 o 
  -6   6   7      468.37      444.46     32.27 o 
  -4   6   7     2150.91     2235.25     44.78 o 
  -2   6   7      542.42      559.63     26.90 o 
   0   6   7      175.15      207.33     34.90 o 
   2   6   7       36.12       55.51     24.05 o 
   4   6   7     1434.80     1467.94     31.65 o 
   6   6   7      556.98      539.93     47.85 o 
   8   6   7        1.48       16.08     18.09 o 
  10   6   7       44.74       54.78     25.73 o 
 -11   7   7      134.49       84.17     43.52 o 
  -9   7   7     1371.00     1167.48     64.08 o 
  -7   7   7       13.09        9.11     11.83 o 
  -5   7   7     9130.68     9093.52    126.23 o 
  -3   7   7      191.45      254.57     40.42 o 
  -1   7   7       94.57      132.59     20.15 o 
   1   7   7     1107.07     1174.84     68.39 o 
   3   7   7      116.08       72.68     19.12 o 
   5   7   7      843.27      817.46     58.67 o 
   7   7   7      109.02       65.29     22.71 o 
   9   7   7     9154.99     9232.69    208.22 o 
  11   7   7      185.38      136.46     25.13 o 
 -10   8   7      681.09      629.96     48.66 o 
  -8   8   7     1780.12     1604.49     52.98 o 
  -6   8   7     1866.52     1940.54     47.35 o 
  -4   8   7     6662.73     6789.70    103.69 o 
  -2   8   7     2730.03     2576.27     42.27 o 
   0   8   7     2122.77     2025.33     59.46 o 
   2   8   7     2017.88     2076.73     53.21 o 
   4   8   7     1160.96     1074.69     44.10 o 
   6   8   7     2605.73     2782.38     58.73 o 
   8   8   7      114.23      102.89     30.84 o 
  10   8   7     1909.66     1793.41    103.82 o 
  -9   9   7     5285.65     5580.79    124.90 o 
  -7   9   7     8689.43     8570.94    167.04 o 
  -5   9   7       23.80       59.72     17.98 o 
  -3   9   7    12416.38    12010.46    167.08 o 
  -1   9   7     6765.15     6990.39    184.03 o 
   1   9   7     3796.05     3782.13    102.08 o 
   3   9   7     4926.17     4989.88     89.90 o 
   5   9   7     7740.29     8006.34    103.08 o 
   7   9   7      401.12      497.50     49.20 o 
   9   9   7     5927.59     6248.05    128.48 o 
 -10  10   7     3539.51     3351.87    156.38 o 
  -8  10   7     5433.24     5527.10    155.29 o 
  -6  10   7     1277.74     1381.71     65.15 o 
  -4  10   7    10085.54    10035.66    225.82 o 
  -2  10   7     3391.14     3409.21     69.07 o 
   0  10   7     4519.70     4382.83     73.19 o 
   2  10   7      564.21      565.43     38.95 o 
   4  10   7     3924.20     3901.54     63.47 o 
   6  10   7      951.41      973.49     68.82 o 
   8  10   7       73.61       62.43     21.71 o 
  -9  11   7      207.07      255.69     38.03 o 
  -7  11   7      128.54       70.67     21.55 o 
  -5  11   7      936.66      853.91     78.82 o 
  -3  11   7      957.37      941.42     57.18 o 
  -1  11   7      845.43      807.96     53.98 o 
   1  11   7      950.06      956.80     38.48 o 
   3  11   7      168.95      153.93     23.31 o 
   5  11   7       88.55       98.02     25.30 o 
   7  11   7      126.99      148.05     28.55 o 
  -8  12   7     1638.41     1711.40     81.56 o 
  -6  12   7     6166.57     6303.78    139.92 o 
  -4  12   7     5903.40     6054.77    159.62 o 
  -2  12   7      743.95      792.43     42.79 o 
   0  12   7     3956.33     4156.21    101.55 o 
   2  12   7     1581.77     1583.79     48.88 o 
   4  12   7     3133.49     3112.03     64.58 o 
   6  12   7     1868.89     1967.10     58.85 o 
  -7  13   7     3909.28     3695.32    133.14 o 
  -5  13   7     4731.77     4842.45    180.67 o 
  -3  13   7     2866.65     2849.62    102.39 o 
  -1  13   7     3691.21     3523.43     81.27 o 
   1  13   7     4125.78     4147.84     87.00 o 
   3  13   7     2930.18     2962.94     60.94 o 
   5  13   7      743.25      780.44     76.46 o 
  -4  14   7     4060.51     3904.41    173.15 o 
  -2  14   7       12.16       51.63     23.34 o 
   0  14   7       37.78       20.37     17.36 o 
   2  14   7      863.11      797.06     44.95 o 
   4  14   7     1291.45     1331.12     84.39 o 
  -3  15   7       29.20       57.39     25.67 o 
  -1  15   7      218.29      221.59     55.30 o 
   1  15   7       82.46       56.07     23.90 o 
 -12   0   8     7932.64     7741.08    258.96 o 
 -10   0   8     3938.47     4105.07    170.59 o 
  -8   0   8       27.14      100.80     55.08 o 
  -6   0   8    13806.34    13659.15    449.27 o 
  -4   0   8    14501.58    15136.01    232.84 o 
  -2   0   8     2812.09     2739.54     80.78 o 
   0   0   8       24.18       13.84     16.41 o 
   2   0   8     8542.69     8805.60    172.27 o 
   4   0   8      666.29      601.37     39.89 o 
   6   0   8     4036.22     3866.94    159.36 o 
   8   0   8      438.53      417.42     88.34 o 
  10   0   8      374.40      284.44     49.03 o 
 -11   1   8     2659.41     2847.63    173.94 o 
  -9   1   8     1574.46     1642.34    105.12 o 
  -7   1   8     4956.94     4638.81     75.92 o 
  -5   1   8    11750.11    12175.28    131.22 o 
  -3   1   8     1945.07     2028.82     35.88 o 
  -1   1   8      202.60      147.33     18.62 o 
   1   1   8     5924.07     5803.15     59.71 o 
   3   1   8     4514.41     4594.56     60.55 o 
   5   1   8      125.72      107.28     13.92 o 
   7   1   8     1849.29     1842.65     55.82 o 
   9   1   8      214.11      230.31     51.30 o 
  11   1   8        5.74       14.56     13.52 o 
 -12   2   8        4.89       25.60     25.44 o 
 -10   2   8       10.91       35.28     24.82 o 
  -8   2   8     2955.27     2383.77    148.07 o 
  -6   2   8     1602.20     1544.73     39.49 o 
  -4   2   8      104.34      119.27     19.33 o 
  -2   2   8      753.32      734.94     40.28 o 
   0   2   8       31.62       63.76     25.34 o 
   2   2   8      304.93      300.33     40.99 o 
   4   2   8     1854.26     1780.39     35.64 o 
   6   2   8     2204.13     2245.51     65.37 o 
   8   2   8      189.82      164.41     27.08 o 
  10   2   8      694.68      713.06     36.97 o 
 -11   3   8      681.16      848.75     58.60 o 
  -9   3   8     2771.01     2769.02    103.46 o 
  -7   3   8        1.31       21.55     10.38 o 
  -5   3   8      843.44      878.78     36.71 o 
  -3   3   8      703.98      714.60     25.78 o 
  -1   3   8     3896.58     4059.01     58.56 o 
   1   3   8      674.92      732.37     35.62 o 
   3   3   8       51.65       51.24     14.36 o 
   5   3   8        2.28        5.61     10.12 o 
   7   3   8      948.86      870.02     33.28 o 
   9   3   8        2.85       37.44     23.52 o 
  11   3   8      122.73       46.46     18.25 o 
 -10   4   8     1013.23     1122.35     67.01 o 
  -8   4   8     2002.14     2028.34     65.34 o 
  -6   4   8     2666.76     2731.78     50.43 o 
  -4   4   8     3625.85     3587.31     66.70 o 
  -2   4   8     1491.05     1472.63     31.38 o 
   0   4   8     1479.17     1457.39     40.83 o 
   2   4   8     2649.94     2628.36     43.80 o 
   4   4   8      985.97      962.84     27.73 o 
   6   4   8        6.55       14.11      9.55 o 
   8   4   8     1069.28     1061.19     53.23 o 
  10   4   8       34.57       24.21     25.08 o 
 -11   5   8      274.87      232.37     98.11 o 
  -9   5   8      406.37      428.89    102.06 o 
  -7   5   8     3851.61     3861.89     63.12 o 
  -5   5   8       29.61       21.37     15.31 o 
  -3   5   8       16.63       13.26      9.31 o 
  -1   5   8     8328.84     8549.29    123.67 o 
   1   5   8     1414.25     1308.23     24.82 o 
   3   5   8     5058.25     5066.27     98.42 o 
   5   5   8     3311.31     3370.33     64.95 o 
   7   5   8      724.22      773.42     42.14 o 
   9   5   8     4213.40     4483.23    200.71 o 
 -10   6   8      740.35      724.88     65.14 o 
  -8   6   8      239.86      238.27     34.78 o 
  -6   6   8     1403.09     1348.43     35.95 o 
  -4   6   8     4344.78     4343.33     69.61 o 
  -2   6   8     2496.37     2662.71     48.34 o 
   0   6   8     7093.36     7474.72    105.32 o 
   2   6   8     2684.91     2798.86     65.75 o 
   4   6   8     3724.57     3643.48     69.89 o 
   6   6   8      782.83      747.94     42.80 o 
   8   6   8     4646.41     4708.38    108.96 o 
  10   6   8      495.33      569.98     54.85 o 
  -9   7   8     2468.64     2421.48    187.96 o 
  -7   7   8     1039.54     1047.80     51.11 o 
  -5   7   8      834.44      776.98     36.71 o 
  -3   7   8      359.97      294.12     37.50 o 
  -1   7   8     2854.62     2835.98     66.49 o 
   1   7   8     2267.22     2383.78     59.56 o 
   3   7   8     1477.98     1489.71     37.73 o 
   5   7   8      104.10       74.55     19.00 o 
   7   7   8     3383.74     3314.14     87.86 o 
   9   7   8     2046.15     1990.06    151.25 o 
 -10   8   8     1121.46     1045.64     97.37 o 
  -8   8   8      612.74      497.99     80.00 o 
  -6   8   8       37.47       26.68     14.23 o 
  -4   8   8      315.98      370.07     32.93 o 
  -2   8   8      913.81      874.37     49.28 o 
   0   8   8     1307.43     1380.14     72.69 o 
   2   8   8      438.28      433.63     52.55 o 
   4   8   8     2216.27     2073.32     87.77 o 
   6   8   8      235.16      227.03     38.64 o 
   8   8   8        5.64       22.92     20.56 o 
  -9   9   8        2.76       37.81     21.15 o 
  -7   9   8       12.59        9.70     17.57 o 
  -5   9   8      323.05      267.15     36.57 o 
  -3   9   8     1582.97     1666.48     57.16 o 
  -1   9   8     2454.12     2639.08     69.39 o 
   1   9   8       43.76       55.06     28.34 o 
   3   9   8     4039.54     4022.49     65.37 o 
   5   9   8     1104.81     1028.95     40.35 o 
   7   9   8      446.42      385.38     83.82 o 
   9   9   8      635.90      469.31     52.33 o 
  -8  10   8      630.13      606.24     68.82 o 
  -6  10   8     4347.46     4387.34    134.71 o 
  -4  10   8     4500.47     4517.09     96.56 o 
  -2  10   8      157.60      230.55     37.32 o 
   0  10   8      409.09      438.78     86.58 o 
   2  10   8     1698.24     1821.85     49.43 o 
   4  10   8     1957.62     1839.31     74.52 o 
   6  10   8     1576.20     1633.88     65.72 o 
   8  10   8     3125.79     3053.97     95.39 o 
  -7  11   8     1872.11     1886.56     78.42 o 
  -5  11   8     2969.33     2951.49    135.41 o 
  -3  11   8     2552.45     2775.19    100.60 o 
  -1  11   8     6414.46     6356.61    140.02 o 
   1  11   8      719.39      805.77     42.93 o 
   3  11   8      839.43      843.57     39.15 o 
   5  11   8     1394.97     1326.83     52.33 o 
   7  11   8       57.09       31.03     18.69 o 
  -6  12   8     1976.16     1822.11     82.24 o 
  -4  12   8      686.69      717.66     49.33 o 
  -2  12   8      850.86      977.80     93.24 o 
   0  12   8      286.16      260.88     55.20 o 
   2  12   8      344.98      394.88     42.72 o 
   4  12   8      345.23      428.92     46.80 o 
   6  12   8      277.90      255.12     36.71 o 
  -5  13   8       62.68      108.39     33.70 o 
  -3  13   8       12.12       40.05     24.29 o 
  -1  13   8     1504.20     1294.81     79.58 o 
   1  13   8      280.80      226.80     42.69 o 
   3  13   8      221.72      172.66     29.84 o 
   5  13   8      166.42      152.02     28.29 o 
  -2  14   8      738.73      528.97     76.16 o 
   0  14   8      227.40      246.72     42.30 o 
   2  14   8      115.90      107.19     31.83 o 
 -11   1   9      346.27      386.61     95.42 o 
  -9   1   9      105.36      115.81     37.91 o 
  -7   1   9     1004.86      938.67     49.05 o 
  -5   1   9     3168.11     3072.83     65.74 o 
  -3   1   9     1179.74     1104.69     30.47 o 
  -1   1   9       55.21       62.37     19.01 o 
   1   1   9      101.09      106.26     19.34 o 
   3   1   9      991.28     1012.23     33.21 o 
   5   1   9       73.35       78.15     27.50 o 
   7   1   9      458.11      438.65     54.25 o 
   9   1   9       42.96       49.68     20.16 o 
 -10   2   9     2280.35     2586.15    126.65 o 
  -8   2   9     1174.83     1268.54     75.14 o 
  -6   2   9       14.30       28.36     13.27 o 
  -4   2   9     2374.53     2244.15     48.83 o 
  -2   2   9     1470.76     1477.23     34.54 o 
   0   2   9      279.66      287.39     23.48 o 
   2   2   9      181.35      233.14     27.00 o 
   4   2   9      540.36      500.62     27.82 o 
   6   2   9      303.55      345.17     35.51 o 
   8   2   9      578.42      525.64     57.29 o 
  10   2   9      636.90      607.90     42.75 o 
 -11   3   9     2186.87     2262.99    103.81 o 
  -9   3   9     4317.47     4484.41    128.99 o 
  -7   3   9     2506.95     2500.89     52.96 o 
  -5   3   9      771.66      829.95     29.73 o 
  -3   3   9     5562.44     5403.59     64.03 o 
  -1   3   9    10098.12    10217.82    108.67 o 
   1   3   9     6473.55     6588.85    134.70 o 
   3   3   9     2483.00     2442.88     67.23 o 
   5   3   9     3749.90     3765.93     60.69 o 
   7   3   9     2254.03     2510.44     69.82 o 
   9   3   9      264.49      412.62     72.61 o 
 -10   4   9     1770.41     2051.69    228.32 o 
  -8   4   9     3744.33     3735.76    160.68 o 
  -6   4   9     1909.09     1977.66     56.41 o 
  -4   4   9    14209.55    14604.47    105.94 o 
  -2   4   9     2497.11     2493.57     45.06 o 
   0   4   9     1942.00     1872.99     39.53 o 
   2   4   9     4964.36     5119.98    108.70 o 
   4   4   9     3659.39     3554.90     78.08 o 
   6   4   9     7885.31     8192.62    226.56 o 
   8   4   9     2943.03     2845.28    111.47 o 
  10   4   9     3365.17     3330.05     76.47 o 
  -9   5   9      403.26      431.55    112.83 o 
  -7   5   9      383.46      385.91     22.67 o 
  -5   5   9       34.69       32.74     12.52 o 
  -3   5   9     4098.85     4095.36    107.64 o 
  -1   5   9     2016.74     2041.56     69.88 o 
   1   5   9     2107.48     1968.92    115.39 o 
   3   5   9     1789.38     1712.65     70.31 o 
   5   5   9     2030.36     1966.06     51.26 o 
   7   5   9        1.63        9.59     22.24 o 
   9   5   9      433.03      485.88     56.44 o 
 -10   6   9      258.78      202.53     48.26 o 
  -8   6   9      418.82      397.45     57.80 o 
  -6   6   9      452.84      505.02     34.23 o 
  -4   6   9      120.22      144.88     20.64 o 
  -2   6   9     6001.33     5955.84     94.83 o 
   0   6   9     3031.71     3038.12     88.96 o 
   2   6   9     2392.08     2252.27     72.55 o 
   4   6   9        3.41       31.47     14.23 o 
   6   6   9     2348.14     2441.84    126.06 o 
   8   6   9      661.37      749.71     52.70 o 
  -9   7   9     1362.57     1212.61     71.50 o 
  -7   7   9     4945.03     4888.68     98.72 o 
  -5   7   9     4769.46     4988.75    109.87 o 
  -3   7   9      377.21      458.84    156.25 o 
  -1   7   9     5957.65     5911.79    142.96 o 
   1   7   9     7765.25     7943.07    158.00 o 
   3   7   9     1393.49     1381.49     51.08 o 
   5   7   9     5521.01     5658.50    109.30 o 
   7   7   9     3640.60     3923.13    144.98 o 
   9   7   9     2271.66     2176.60     73.09 o 
  -8   8   9     3507.18     3248.28    137.69 o 
  -6   8   9     1834.88     1892.29     56.03 o 
  -4   8   9     1387.39     1501.85     77.70 o 
  -2   8   9    14221.24    14075.14    200.05 o 
   0   8   9     1392.10     1508.95     53.47 o 
   2   8   9     4919.65     4608.00    119.52 o 
   4   8   9     1184.83     1267.69     50.19 o 
   6   8   9     3298.91     3390.57    100.23 o 
   8   8   9      454.85      489.80    107.19 o 
  -7   9   9     1905.87     1817.96     72.52 o 
  -5   9   9       26.06       24.77     12.51 o 
  -3   9   9       89.86      112.70     42.54 o 
  -1   9   9      344.19      271.78     57.59 o 
   1   9   9       78.33      108.90     29.21 o 
   3   9   9       55.16       66.30     21.42 o 
   5   9   9      488.61      457.40     33.47 o 
   7   9   9       20.21       44.29     23.31 o 
  -6  10   9      520.65      647.11     51.82 o 
  -4  10   9      381.01      291.94     62.01 o 
  -2  10   9      401.58      395.92     53.82 o 
   0  10   9      188.20      188.17     51.44 o 
   2  10   9       91.04      103.01     29.38 o 
   4  10   9       43.92       79.62     22.65 o 
   6  10   9      397.13      325.39     31.21 o 
  -5  11   9        7.56       35.82     30.71 o 
  -3  11   9      699.34      677.57     44.97 o 
  -1  11   9        2.10       19.05     31.93 o 
   1  11   9       44.72       59.38     35.35 o 
   3  11   9       70.56       43.35     15.85 o 
   5  11   9        0.24       35.76     15.40 o 
  -4  12   9      669.08      615.67     87.43 o 
  -2  12   9      157.19      172.61     45.15 o 
   0  12   9      101.02       84.67     25.71 o 
   2  12   9      189.75      170.31     29.73 o 
   4  12   9       28.69       26.49     21.42 o 
  -3  13   9      853.64      911.00    161.80 o 
  -1  13   9      295.36      300.81     55.30 o 
   1  13   9      672.31      701.30     46.20 o 
 -10   0  10      181.49      126.22     70.25 o 
  -8   0  10       12.49       32.91     28.47 o 
  -6   0  10      321.35      222.51     58.64 o 
  -4   0  10      515.52      475.62    103.75 o 
  -2   0  10      620.57      531.30     53.05 o 
   0   0  10       16.21       12.93     17.27 o 
   2   0  10      423.09      491.51     52.69 o 
   4   0  10       57.78       72.57     23.91 o 
   6   0  10      174.54      187.44     36.74 o 
   8   0  10     1936.97     1672.03    107.87 o 
  -9   1  10      226.83      240.43     57.74 o 
  -7   1  10       47.99       30.43     39.56 o 
  -5   1  10     7085.27     6667.42     89.65 o 
  -3   1  10       48.84       51.27     14.09 o 
  -1   1  10     2429.66     2464.38     58.88 o 
   1   1  10       36.29       44.14     15.22 o 
   3   1  10     2837.86     2980.32     57.35 o 
   5   1  10      257.21      323.25     24.51 o 
   7   1  10      104.73      126.14     38.14 o 
   9   1  10      320.06      258.59     59.07 o 
 -10   2  10     3005.07     2867.12     85.26 o 
  -8   2  10     1236.75     1156.77    115.64 o 
  -6   2  10      788.86      880.97     46.78 o 
  -4   2  10     3471.92     3494.96     66.51 o 
  -2   2  10     2242.75     2237.73     41.48 o 
   0   2  10      594.58      609.95     34.57 o 
   2   2  10     1707.09     1776.77     50.10 o 
   4   2  10     2263.40     2288.48     48.86 o 
   6   2  10      162.51      142.45     32.06 o 
   8   2  10     4089.78     3973.11    104.88 o 
  -9   3  10      880.38      898.98     65.46 o 
  -7   3  10      439.72      461.92     43.54 o 
  -5   3  10      997.40      960.50     42.10 o 
  -3   3  10     8579.49     8785.91    107.52 o 
  -1   3  10     2337.20     2248.09     63.41 o 
   1   3  10       99.96      107.39     18.38 o 
   3   3  10     1174.24     1038.94     40.34 o 
   5   3  10      826.72      770.38     39.67 o 
   7   3  10       73.36       90.05     25.05 o 
   9   3  10       79.64       84.27     27.62 o 
  -8   4  10     1363.42     1445.92     85.43 o 
  -6   4  10     1618.59     1557.61     50.02 o 
  -4   4  10      691.44      688.09     29.13 o 
  -2   4  10      779.90      751.85     24.55 o 
   0   4  10     2397.24     2452.24     50.85 o 
   2   4  10     1007.40     1039.38     41.65 o 
   4   4  10     1826.28     1724.82     60.03 o 
   6   4  10        5.67       30.95     22.44 o 
   8   4  10      156.54      108.08    109.82 o 
  -9   5  10     7115.11     7776.09    133.10 o 
  -7   5  10    10051.36     9879.18    154.56 o 
  -5   5  10     6450.14     6640.33    113.52 o 
  -3   5  10     3077.76     3183.23     59.78 o 
  -1   5  10     1202.38     1231.52     54.29 o 
   1   5  10    15622.88    16161.37    272.47 o 
   3   5  10     3697.87     3847.88    143.12 o 
   5   5  10     2070.80     2102.92     93.83 o 
   7   5  10      857.21      922.95     42.79 o 
  -8   6  10     4259.41     4521.89    268.00 o 
  -6   6  10     7581.10     7622.28    141.02 o 
  -4   6  10     5126.84     5077.16    140.27 o 
  -2   6  10     5948.09     6215.76    124.75 o 
   0   6  10     9774.54    10435.43    229.29 o 
   2   6  10     4879.13     4913.33    108.13 o 
   4   6  10     5523.57     5668.02    105.21 o 
   6   6  10      279.48      288.06     52.18 o 
   8   6  10     2918.58     2894.56     93.32 o 
  -7   7  10      175.78      148.54     34.04 o 
  -5   7  10     1850.88     1764.83     59.23 o 
  -3   7  10       64.61       46.92     19.66 o 
  -1   7  10      101.55      133.55     30.93 o 
   1   7  10      816.83      841.15     53.85 o 
   3   7  10       25.85       26.66     18.91 o 
   5   7  10       41.39       47.96     25.32 o 
   7   7  10      527.90      463.39     51.22 o 
  -6   8  10      853.05      764.89     48.62 o 
  -4   8  10     2684.45     2680.53     88.44 o 
  -2   8  10     2485.20     2351.27    103.60 o 
   0   8  10       15.78       27.65     25.80 o 
   2   8  10        4.04       10.38     21.53 o 
   4   8  10     1853.23     1840.95     63.52 o 
   6   8  10       26.65       62.16     19.58 o 
  -7   9  10     1189.00     1228.29     75.26 o 
  -5   9  10     2546.45     2500.87     75.50 o 
  -3   9  10      288.16      266.33     66.57 o 
  -1   9  10     2032.06     2422.55     88.73 o 
   1   9  10     2996.18     2988.62     97.35 o 
   3   9  10     1591.62     1532.07     77.49 o 
   5   9  10      812.83      717.62     55.97 o 
  -4  10  10     1901.50     1744.45     80.89 o 
  -2  10  10      789.96      826.37     76.33 o 
   0  10  10       41.30       72.27     28.45 o 
   2  10  10      828.56      715.54     39.42 o 
   4  10  10      496.24      479.58     40.22 o 
  -3  11  10      422.44      353.38     63.06 o 
  -1  11  10       87.78       46.91     24.03 o 
   1  11  10     1220.74     1020.56     73.62 o 
   3  11  10      101.87       70.53     22.50 o 
   0  12  10       43.72       21.63     28.20 o 
  -7   1  11        3.75       16.99     22.51 o 
  -5   1  11      246.68      245.74     37.66 o 
  -3   1  11     1517.93     1465.51     48.61 o 
  -1   1  11      223.21      213.09     31.78 o 
   1   1  11      993.20     1049.89     38.13 o 
   3   1  11      496.40      503.24     43.66 o 
   5   1  11     1287.79     1270.13     86.42 o 
   7   1  11      534.82      546.05     53.00 o 
  -8   2  11       81.22       93.70     30.24 o 
  -6   2  11      151.13      180.68     27.89 o 
  -4   2  11      128.86      128.35     21.58 o 
  -2   2  11    10265.28    10308.55    172.06 o 
   0   2  11       51.01      102.27     25.99 o 
   2   2  11       52.52       40.87     17.33 o 
   4   2  11     1132.70     1189.14     68.15 o 
   6   2  11     2136.55     2094.41    138.96 o 
  -7   3  11     2265.74     1918.76    127.56 o 
  -5   3  11     2332.07     2324.21     79.51 o 
  -3   3  11     1429.16     1427.31     43.93 o 
  -1   3  11     2610.35     2679.74     66.25 o 
   1   3  11     1631.38     1691.18     58.75 o 
   3   3  11     3520.82     3474.65    120.82 o 
   5   3  11     2476.15     2348.10     67.86 o 
   7   3  11     1901.62     1943.38     64.32 o 
  -8   4  11     5237.80     5513.65    133.98 o 
  -6   4  11     1934.61     1954.45     60.29 o 
  -4   4  11     1159.09     1150.13     38.37 o 
  -2   4  11    10585.96    11025.16    165.46 o 
   0   4  11      496.32      481.21     75.94 o 
   2   4  11        9.78       19.94     27.94 o 
   4   4  11       20.39       43.98     15.98 o 
   6   4  11     2266.71     2220.11     88.58 o 
  -7   5  11     1664.40     1688.87     67.09 o 
  -5   5  11       11.97        9.01     11.41 o 
  -3   5  11       71.06       80.86     25.33 o 
  -1   5  11      241.59      181.44     41.50 o 
   1   5  11      302.22      337.81     66.62 o 
   3   5  11      359.95      342.99     44.43 o 
   5   5  11      600.35      589.36     61.51 o 
   7   5  11      196.97      108.00     46.47 o 
  -6   6  11     1123.97     1145.66     48.82 o 
  -4   6  11      901.36      834.45     46.55 o 
  -2   6  11        5.32       14.01     15.21 o 
   0   6  11     2279.53     2296.95     70.41 o 
   2   6  11      389.28      394.31     66.68 o 
   4   6  11      269.19      263.73     49.86 o 
   6   6  11      737.88      679.55    108.60 o 
  -5   7  11     3226.87     3078.33     77.29 o 
  -3   7  11     1525.45     1548.29     66.36 o 
  -1   7  11     1230.38     1201.31     58.96 o 
   1   7  11      434.54      482.77     74.39 o 
   3   7  11      652.57      757.21    108.64 o 
   5   7  11        6.07       48.69     21.19 o 
  -4   8  11     2408.37     2557.57    126.21 o 
  -2   8  11     1044.28      953.15     57.58 o 
   0   8  11     2889.43     2894.15     83.95 o 
   2   8  11     1162.36     1091.81     61.70 o 
   4   8  11      732.74      648.48     64.25 o 
  -3   9  11      211.59      136.70     42.71 o 
  -1   9  11       16.22       51.80     34.47 o 
   1   9  11      592.87      627.13    114.99 o 
   3   9  11     1714.54     1643.43     62.55 o 
  -2  10  11        3.62       30.21     20.42 o 
   0  10  11     1652.59     1473.70     66.67 o 
  -6   0  12     2258.28     2130.92    102.22 o 
  -4   0  12     2881.92     3065.38     99.60 o 
  -2   0  12     1746.78     1822.66     77.40 o 
   0   0  12     8114.57     8224.51    273.11 o 
   2   0  12      165.78      195.86     31.61 o 
   4   0  12     4097.00     4085.51    168.70 o 
   6   0  12     3202.32     3435.03    147.88 o 
  -7   1  12     1330.71     1397.78     85.94 o 
  -5   1  12     1507.38     1436.02     64.31 o 
  -3   1  12     2759.65     2813.66     96.04 o 
  -1   1  12     2516.00     2563.96     79.66 o 
   1   1  12     6700.55     6558.06    135.67 o 
   3   1  12      769.48      793.14     49.45 o 
   5   1  12     1161.96     1182.30     57.01 o 
  -6   2  12        2.33        5.72     11.42 o 
  -4   2  12       76.09       93.15     20.22 o 
  -2   2  12       37.79       47.44     16.29 o 
   0   2  12       43.39       60.47     24.99 o 
   2   2  12     1484.66     1459.50     72.32 o 
   4   2  12      107.93       86.97     24.15 o 
  -5   3  12      758.86      585.23     35.73 o 
  -3   3  12       20.59       33.54     24.82 o 
  -1   3  12      754.75      754.73     61.50 o 
   1   3  12        4.79       11.01     29.95 o 
   3   3  12     3528.14     3569.77    125.85 o 
   5   3  12      169.33      181.51     35.01 o 
  -6   4  12      640.14      611.04     39.23 o 
  -4   4  12     1174.06     1202.77     58.69 o 
  -2   4  12      116.38      182.40     37.11 o 
   0   4  12     3219.09     3308.22     79.14 o 
   2   4  12     3427.81     3471.28    151.57 o 
   4   4  12      157.62      126.64     37.35 o 
  -5   5  12     1130.54     1078.23     51.69 o 
  -3   5  12      279.36      310.92     54.59 o 
  -1   5  12     1080.20      999.31     53.34 o 
   1   5  12     1246.82     1285.46     73.81 o 
   3   5  12      674.82      584.71     62.50 o 
  -4   6  12      542.41      543.75     75.76 o 
  -2   6  12       11.38       33.56     21.17 o 
   0   6  12      217.71      151.07     32.81 o 
   2   6  12     1292.02     1218.51     96.76 o 
  -3   7  12       31.75       32.99     20.33 o 
  -1   7  12      425.66      366.69     62.13 o 
   1   7  12      484.16      395.07     61.36 o 
  -3   1  13     3915.61     3787.49     74.93 o 
  -1   1  13     1293.68     1327.26     56.18 o 
   1   1  13     1365.10     1298.42     65.58 o 
  -2   2  13     4391.40     4375.07     91.09 o 
   0   2  13     4302.37     4394.92    139.88 o 
   2   2  13     2062.34     2085.37     68.54 o 
  -1   3  13     2039.16     1992.36     70.10 o 
   1   3  13     1001.63      943.26     63.86 o 
   0   4  13      770.70      810.94     99.30 o 
                                                 
